# Supplementary material for: freqpcr: Estimation of population allele frequency using qPCR ΔΔCq measures from bulk samples
Source: Mol Ecol Resour. 2021 Dec 9;22(4):1380–93. doi: 10.1111/1755-0998.13554 (PMC9300209; doi:10.1111/1755-0998.13554)
Supplement: Supplementary file 2 — Appendix S2 [file MEN-22-1380-s003.xlsx]

## Sheet: Rawdata
Gene	numR	numS	Digest	FreqTrue	Cq.1	Cq.2	Cq.3	Cq.4
CHS1	50	0	1	1	21.7601	22.4628	21.6774	21.8923
CHS1	50	50	1	0.75	22.2205	22.7306	22.4994	22.138
CHS1	50	50	1	0.5	22.5554	22.9255	23.1338	22.6746
CHS1	50	50	1	0.25	23.7216	24.2236	24.2129	23.9612
CHS1	50	50	1	0.1	25.0252	25.6411	25.3756	24.9738
CHS1	50	50	1	0.05	26.2272	26.4807	26.3865	25.981
CHS1	50	50	1	0.01	28.8638	28.4491	28.6843	28.1791
CHS1	50	50	1	0.005	29.2333	29.4568	29.4074	28.9887
CHS1	50	50	1	0.001	30.3638	31.1601	30.6631	30.8453
CHS1	0	50	1	0	30.9186	31.3912	31.8653	31.4835
CHS1	50	0	0	1	19.7644	19.9336	19.8192	19.583
GAPDH	50	0	1	1	22.2554	22.782	22.214	22.258
GAPDH	50	50	1	0.75	22.0968	22.4206	22.3942	22.1965
GAPDH	50	50	1	0.5	21.7086	22.0268	22.482	22.0077
GAPDH	50	50	1	0.25	21.9158	22.1976	22.4198	22.4146
GAPDH	50	50	1	0.1	21.7849	22.2793	22.2632	22.2501
GAPDH	50	50	1	0.05	22.0696	22.0731	22.3678	22.1464
GAPDH	50	50	1	0.01	22.2753	21.8022	22.3926	22.3097
GAPDH	50	50	1	0.005	21.7572	22.0386	22.2373	21.9448
GAPDH	50	50	1	0.001	21.9278	22.0081	21.7803	21.91
GAPDH	0	50	1	0	22.0773	22.0905	22.1636	22.1728
GAPDH	50	0	0	1	20.0087	20.3349	19.9402	19.8668

## Sheet: Format_1_"unpaired"
FreqTrue	Repl	Gene	Digest	Cq
1	1	0	0	20.0087
1	1	0	1	22.2554
1	1	1	0	19.7644
1	1	1	1	21.7601
1	2	0	0	20.3349
1	2	0	1	22.782
1	2	1	0	19.9336
1	2	1	1	22.4628
1	3	0	0	19.9402
1	3	0	1	22.214
1	3	1	0	19.8192
1	3	1	1	21.6774
1	4	0	0	19.8668
1	4	0	1	22.258
1	4	1	0	19.583
1	4	1	1	21.8923
0.75	1	0	1	22.0968
0.75	1	1	1	22.2205
0.75	2	0	1	22.4206
0.75	2	1	1	22.7306
0.75	3	0	1	22.3942
0.75	3	1	1	22.4994
0.75	4	0	1	22.1965
0.75	4	1	1	22.138
0.5	1	0	1	21.7086
0.5	1	1	1	22.5554
0.5	2	0	1	22.0268
0.5	2	1	1	22.9255
0.5	3	0	1	22.482
0.5	3	1	1	23.1338
0.5	4	0	1	22.0077
0.5	4	1	1	22.6746
0.25	1	0	1	21.9158
0.25	1	1	1	23.7216
0.25	2	0	1	22.1976
0.25	2	1	1	24.2236
0.25	3	0	1	22.4198
0.25	3	1	1	24.2129
0.25	4	0	1	22.4146
0.25	4	1	1	23.9612
0.1	1	0	1	21.7849
0.1	1	1	1	25.0252
0.1	2	0	1	22.2793
0.1	2	1	1	25.6411
0.1	3	0	1	22.2632
0.1	3	1	1	25.3756
0.1	4	0	1	22.2501
0.1	4	1	1	24.9738
0.05	1	0	1	22.0696
0.05	1	1	1	26.2272
0.05	2	0	1	22.0731
0.05	2	1	1	26.4807
0.05	3	0	1	22.3678
0.05	3	1	1	26.3865
0.05	4	0	1	22.1464
0.05	4	1	1	25.981
0.01	1	0	1	22.2753
0.01	1	1	1	28.8638
0.01	2	0	1	21.8022
0.01	2	1	1	28.4491
0.01	3	0	1	22.3926
0.01	3	1	1	28.6843
0.01	4	0	1	22.3097
0.01	4	1	1	28.1791
0.005	1	0	1	21.7572
0.005	1	1	1	29.2333
0.005	2	0	1	22.0386
0.005	2	1	1	29.4568
0.005	3	0	1	22.2373
0.005	3	1	1	29.4074
0.005	4	0	1	21.9448
0.005	4	1	1	28.9887
0.001	1	0	1	21.9278
0.001	1	1	1	30.3638
0.001	2	0	1	22.0081
0.001	2	1	1	31.1601
0.001	3	0	1	21.7803
0.001	3	1	1	30.6631
0.001	4	0	1	21.91
0.001	4	1	1	30.8453
0	1	0	1	22.0773
0	1	1	1	30.9186
0	2	0	1	22.0905
0	2	1	1	31.3912
0	3	0	1	22.1636
0	3	1	1	31.8653
0	4	0	1	22.1728
0	4	1	1	31.4835

## Sheet: Format_2_"paired,_not_recycled"
FreqTrue	Repl	target0	target1	housek0	housek1	del.w	del.d	deldel	FreqCalc
1	1	19.7644	21.7601	20.0087	22.2554	-0.24426	-0.495253	-0.250993	1.19003
1	2	19.9336	22.4628	20.3349	22.782	-0.401297	-0.319274	0.0820237	0.944732
1	3	19.8192	21.6774	19.9402	22.214	-0.120972	-0.536552	-0.41558	1.33383
1	4	19.583	21.8923	19.8668	22.258	-0.283779	-0.365665	-0.0818858	1.0584
0.75	1	NA	22.2205	NA	22.0968	NA	0.123764	NA	NA
0.75	2	NA	22.7306	NA	22.4206	NA	0.309999	NA	NA
0.75	3	NA	22.4994	NA	22.3942	NA	0.105197	NA	NA
0.75	4	NA	22.138	NA	22.1965	NA	-0.0584897	NA	NA
0.5	1	NA	22.5554	NA	21.7086	NA	0.846751	NA	NA
0.5	2	NA	22.9255	NA	22.0268	NA	0.89875	NA	NA
0.5	3	NA	23.1338	NA	22.482	NA	0.651805	NA	NA
0.5	4	NA	22.6746	NA	22.0077	NA	0.666938	NA	NA
0.25	1	NA	23.7216	NA	21.9158	NA	1.80582	NA	NA
0.25	2	NA	24.2236	NA	22.1976	NA	2.02603	NA	NA
0.25	3	NA	24.2129	NA	22.4198	NA	1.79313	NA	NA
0.25	4	NA	23.9612	NA	22.4146	NA	1.5466	NA	NA
0.1	1	NA	25.0252	NA	21.7849	NA	3.24038	NA	NA
0.1	2	NA	25.6411	NA	22.2793	NA	3.36188	NA	NA
0.1	3	NA	25.3756	NA	22.2632	NA	3.11247	NA	NA
0.1	4	NA	24.9738	NA	22.2501	NA	2.72371	NA	NA
0.05	1	NA	26.2272	NA	22.0696	NA	4.15768	NA	NA
0.05	2	NA	26.4807	NA	22.0731	NA	4.40761	NA	NA
0.05	3	NA	26.3865	NA	22.3678	NA	4.01865	NA	NA
0.05	4	NA	25.981	NA	22.1464	NA	3.83462	NA	NA
0.01	1	NA	28.8638	NA	22.2753	NA	6.58851	NA	NA
0.01	2	NA	28.4491	NA	21.8022	NA	6.64688	NA	NA
0.01	3	NA	28.6843	NA	22.3926	NA	6.29166	NA	NA
0.01	4	NA	28.1791	NA	22.3097	NA	5.86939	NA	NA
0.005	1	NA	29.2333	NA	21.7572	NA	7.47605	NA	NA
0.005	2	NA	29.4568	NA	22.0386	NA	7.41819	NA	NA
0.005	3	NA	29.4074	NA	22.2373	NA	7.17007	NA	NA
0.005	4	NA	28.9887	NA	21.9448	NA	7.04392	NA	NA
0.001	1	NA	30.3638	NA	21.9278	NA	8.43596	NA	NA
0.001	2	NA	31.1601	NA	22.0081	NA	9.152	NA	NA
0.001	3	NA	30.6631	NA	21.7803	NA	8.88274	NA	NA
0.001	4	NA	30.8453	NA	21.91	NA	8.93524	NA	NA
0	1	NA	30.9186	NA	22.0773	NA	8.84125	NA	NA
0	2	NA	31.3912	NA	22.0905	NA	9.30064	NA	NA
0	3	NA	31.8653	NA	22.1636	NA	9.70177	NA	NA
0	4	NA	31.4835	NA	22.1728	NA	9.31069	NA	NA

## Sheet: Format_2a_"paired,_recycled"
FreqTrue	Repl	target0	target1	housek0	housek1	del.w	del.d	deldel	FreqCalc
1	1	19.7644	21.7601	20.0087	22.2554	-0.24426	-0.495253	-0.250993	1.19003
1	2	19.9336	22.4628	20.3349	22.782	-0.401297	-0.319274	0.0820237	0.944732
1	3	19.8192	21.6774	19.9402	22.214	-0.120972	-0.536552	-0.41558	1.33383
1	4	19.583	21.8923	19.8668	22.258	-0.283779	-0.365665	-0.0818858	1.0584
0.75	1	19.7644	22.2205	20.0087	22.0968	-0.24426	0.123764	0.368025	0.774843
0.75	2	19.9336	22.7306	20.3349	22.4206	-0.401297	0.309999	0.711297	0.610771
0.75	3	19.8192	22.4994	19.9402	22.3942	-0.120972	0.105197	0.226168	0.854902
0.75	4	19.583	22.138	19.8668	22.1965	-0.283779	-0.0584897	0.22529	0.855423
0.5	1	19.7644	22.5554	20.0087	21.7086	-0.24426	0.846751	1.09101	0.469432
0.5	2	19.9336	22.9255	20.3349	22.0268	-0.401297	0.89875	1.30005	0.406113
0.5	3	19.8192	23.1338	19.9402	22.482	-0.120972	0.651805	0.772776	0.58529
0.5	4	19.583	22.6746	19.8668	22.0077	-0.283779	0.666938	0.950717	0.517375
0.25	1	19.7644	23.7216	20.0087	21.9158	-0.24426	1.80582	2.05008	0.24147
0.25	2	19.9336	24.2236	20.3349	22.1976	-0.401297	2.02603	2.42733	0.18591
0.25	3	19.8192	24.2129	19.9402	22.4198	-0.120972	1.79313	1.91411	0.265336
0.25	4	19.583	23.9612	19.8668	22.4146	-0.283779	1.5466	1.83038	0.281191
0.1	1	19.7644	25.0252	20.0087	21.7849	-0.24426	3.24038	3.48464	0.0893342
0.1	2	19.9336	25.6411	20.3349	22.2793	-0.401297	3.36188	3.76318	0.0736496
0.1	3	19.8192	25.3756	19.9402	22.2632	-0.120972	3.11247	3.23344	0.106326
0.1	4	19.583	24.9738	19.8668	22.2501	-0.283779	2.72371	3.00749	0.124353
0.05	1	19.7644	26.2272	20.0087	22.0696	-0.24426	4.15768	4.40194	0.0473026
0.05	2	19.9336	26.4807	20.3349	22.0731	-0.401297	4.40761	4.80891	0.0356759
0.05	3	19.8192	26.3865	19.9402	22.3678	-0.120972	4.01865	4.13962	0.0567348
0.05	4	19.583	25.981	19.8668	22.1464	-0.283779	3.83462	4.1184	0.0575757
0.01	1	19.7644	28.8638	20.0087	22.2753	-0.24426	6.58851	6.83277	0.00877267
0.01	2	19.9336	28.4491	20.3349	21.8022	-0.401297	6.64688	7.04818	0.00755591
0.01	3	19.8192	28.6843	19.9402	22.3926	-0.120972	6.29166	6.41263	0.0117383
0.01	4	19.583	28.1791	19.8668	22.3097	-0.283779	5.86939	6.15317	0.0140512
0.005	1	19.7644	29.2333	20.0087	21.7572	-0.24426	7.47605	7.72031	0.00474192
0.005	2	19.9336	29.4568	20.3349	22.0386	-0.401297	7.41819	7.81949	0.00442689
0.005	3	19.8192	29.4074	19.9402	22.2373	-0.120972	7.17007	7.29104	0.00638526
0.005	4	19.583	28.9887	19.8668	21.9448	-0.283779	7.04392	7.3277	0.00622505
0.001	1	19.7644	30.3638	20.0087	21.9278	-0.24426	8.43596	8.68022	0.00243778
0.001	2	19.9336	31.1601	20.3349	22.0081	-0.401297	9.152	9.5533	0.00133098
0.001	3	19.8192	30.6631	19.9402	21.7803	-0.120972	8.88274	9.00371	0.00194811
0.001	4	19.583	30.8453	19.8668	21.91	-0.283779	8.93524	9.21902	0.00167803
0	1	19.7644	30.9186	20.0087	22.0773	-0.24426	8.84125	9.08551	0.00184073
0	2	19.9336	31.3912	20.3349	22.0905	-0.401297	9.30064	9.70194	0.00120067
0	3	19.8192	31.8653	19.9402	22.1636	-0.120972	9.70177	9.82274	0.00110423
0	4	19.583	31.4835	19.8668	22.1728	-0.283779	9.31069	9.59447	0.00129354

## Sheet: Simulation_Result_Beta_all
								The sample set probably include at least one non-zero bulk sample? Calculated based on the 95% upper CI of binom.test(0, ntotal)	Calculated based on the rule of three 3/P	Success probabilities of inverval estimation				Width is defined as (Median of 95% upper CI estimated with freqpcr) / (True parameter value). Reciprocal for the lower bound.
diploid	K	P	ntotal	ntrap	npertrap	targetScale	sdMeasure	used.binom	used.three	success.P	success.K	success.T	success.C	Width.P_lwr	Width.P_upr	Width.K_lwr	Width.K_upr	Width.T_lwr	Width.T_upr	Width.C_lwr	Width.C_upr	median.P_lwr	median.P_upr	median.K_lwr	median.K_upr	median.T_lwr	median.T_upr	median.C_lwr	median.C_upr
FALSE	1	0.01	4	2	2	1.2	0.2	FALSE	FALSE	0.17	0.08	0.18	0.18	Inf	100	Inf	Inf	1.26	1.27	1.64	2.44	0	1	0	Inf	0.950511	1.52621	0.122092	0.488785
FALSE	1	0.01	4	4	1	1.2	0.2	FALSE	FALSE	0	0	0	0	NA	NA	NA	NA	NA	NA	NA	NA	NA	NA	NA	NA	NA	NA	NA	NA
FALSE	1	0.01	8	2	4	1.2	0.2	FALSE	FALSE	0.23	0.09	0.23	0.23	Inf	100	32.64	167.36	1.26	1.24	1.71	2.34	0	1	0.0306378	167.363	0.951151	1.48268	0.11669	0.468651
FALSE	1	0.01	8	4	2	1.2	0.2	FALSE	FALSE	0.24	0.14	0.26	0.26	1.30033e+07	70.4	142.41	448.89	1.15	1.16	1.5	1.78	7.69036e-10	0.703968	0.00702191	448.894	1.04111	1.39442	0.132901	0.356912
FALSE	1	0.01	8	8	1	1.2	0.2	FALSE	FALSE	0	0	0	0	NA	NA	NA	NA	NA	NA	NA	NA	NA	NA	NA	NA	NA	NA	NA	NA
FALSE	1	0.01	16	2	8	1.2	0.2	FALSE	FALSE	0.27	0.14	0.26	0.28	5.02414e+06	57.97	28.16	214.51	1.22	1.24	1.91	2.12	1.99039e-09	0.579688	0.0355061	214.51	0.984962	1.48876	0.104605	0.42489
FALSE	1	0.01	16	4	4	1.2	0.2	FALSE	FALSE	0.32	0.2	0.35	0.35	3.24514e+06	39.47	20.89	83.91	1.16	1.15	1.55	1.74	3.08153e-09	0.394733	0.0478756	83.914	1.03806	1.3766	0.129428	0.347331
FALSE	1	0.01	16	8	2	1.2	0.2	FALSE	FALSE	0.34	0.22	0.38	0.38	2.78317e+06	37.95	28.65	89.67	1.1	1.1	1.38	1.45	3.59303e-09	0.379543	0.0349025	89.6653	1.09388	1.32316	0.144796	0.290518
FALSE	1	0.01	16	16	1	1.2	0.2	FALSE	FALSE	0	0	0	0	NA	NA	NA	NA	NA	NA	NA	NA	NA	NA	NA	NA	NA	NA	NA	NA
FALSE	1	0.01	32	2	16	1.2	0.2	FALSE	FALSE	0.41	0.28	0.4	0.42	2.28	23.45	15.05	667.51	1.2	1.21	2.06	2.02	0.0043902	0.234472	0.0664501	667.515	1.00192	1.44686	0.0972997	0.404838
FALSE	1	0.01	32	4	8	1.2	0.2	FALSE	FALSE	0.45	0.29	0.46	0.46	2.28	24.02	19.57	60.49	1.15	1.15	1.59	1.69	0.00438589	0.240174	0.0511115	60.492	1.04404	1.37968	0.125765	0.337717
FALSE	1	0.01	32	8	4	1.2	0.2	FALSE	FALSE	0.46	0.33	0.48	0.48	2.28	20.74	17.75	48.39	1.1	1.1	1.39	1.45	0.00438525	0.207352	0.0563392	48.3945	1.08929	1.32008	0.143957	0.289957
FALSE	1	0.01	32	16	2	1.2	0.2	FALSE	FALSE	0.48	0.35	0.54	0.54	2.28	19.39	52.07	96.3	1.07	1.07	1.28	1.28	0.00438399	0.193887	0.0192044	96.3007	1.11908	1.27971	0.156278	0.255463
FALSE	1	0.01	32	32	1	1.2	0.2	FALSE	FALSE	0	0	0	0	NA	NA	NA	NA	NA	NA	NA	NA	NA	NA	NA	NA	NA	NA	NA	NA
FALSE	1	0.01	64	2	32	1.2	0.2	FALSE	FALSE	0.53	0.42	0.5	0.55	4.51	13.07	27.19	1249.75	1.18	1.2	2.16	1.84	0.00221807	0.130697	0.0367742	1249.75	1.01795	1.44054	0.0926348	0.367276
FALSE	1	0.01	64	4	16	1.2	0.2	FALSE	FALSE	0.63	0.52	0.63	0.64	4.44	12.21	10.89	71.91	1.13	1.13	1.76	1.54	0.00225143	0.122109	0.091838	71.9106	1.05935	1.36188	0.113925	0.307114
FALSE	1	0.01	64	8	8	1.2	0.2	FALSE	FALSE	0.64	0.5	0.65	0.66	4.51	11.6	11.92	30.19	1.1	1.1	1.43	1.39	0.00221703	0.116046	0.0838898	30.1927	1.08768	1.31423	0.139756	0.278894
FALSE	1	0.01	64	16	4	1.2	0.2	FALSE	FALSE	0.66	0.52	0.68	0.68	4.54	10.74	13.72	35.53	1.07	1.07	1.29	1.26	0.00220043	0.107449	0.0728652	35.5291	1.12442	1.28619	0.154541	0.252496
FALSE	1	0.01	64	32	2	1.2	0.2	FALSE	FALSE	0.68	0.53	0.73	0.73	4.55	11.02	21.89	26.63	1.05	1.05	1.2	1.18	0.00219733	0.110211	0.0456804	26.6322	1.14596	1.25839	0.166529	0.235403
FALSE	1	0.01	64	64	1	1.2	0.2	FALSE	FALSE	0	0	0	0	NA	NA	NA	NA	NA	NA	NA	NA	NA	NA	NA	NA	NA	NA	NA	NA
FALSE	1	0.01	128	2	64	1.2	0.2	FALSE	FALSE	0.74	0.6	0.64	0.76	6.63	7.39	37.73	587.09	1.19	1.18	2.52	1.53	0.0015087	0.073917	0.0265063	587.09	1.01209	1.41203	0.0794161	0.306871
FALSE	1	0.01	128	4	32	1.2	0.2	FALSE	FALSE	0.8	0.7	0.76	0.8	7.02	6.73	11.23	73.56	1.13	1.14	1.87	1.5	0.00142411	0.0673341	0.0890852	73.5604	1.06033	1.36996	0.106899	0.299088
FALSE	1	0.01	128	8	16	1.2	0.2	FALSE	FALSE	0.82	0.74	0.82	0.84	8.27	6.18	8.55	33.62	1.1	1.1	1.49	1.38	0.00120855	0.0618015	0.116972	33.6166	1.09451	1.3147	0.134344	0.275075
FALSE	1	0.01	128	16	8	1.2	0.2	FALSE	FALSE	0.85	0.73	0.86	0.86	8.53	6.12	7.74	20.16	1.07	1.07	1.31	1.25	0.00117216	0.06118	0.129164	20.156	1.12416	1.28262	0.153099	0.249713
FALSE	1	0.01	128	32	4	1.2	0.2	FALSE	FALSE	0.86	0.75	0.87	0.87	8.86	6.05	8.68	17.94	1.05	1.05	1.2	1.18	0.00112866	0.0605495	0.115266	17.9426	1.14418	1.25672	0.166036	0.235112
FALSE	1	0.01	128	64	2	1.2	0.2	FALSE	FALSE	0.85	0.7	0.86	0.86	9.04	6.03	11.93	16.04	1.03	1.03	1.14	1.11	0.00110652	0.0602985	0.0837878	16.0432	1.16054	1.23973	0.174736	0.222423
FALSE	1	0.05	4	2	2	1.2	0.2	FALSE	FALSE	0.29	0.18	0.29	0.29	1.49	15.26	13.13	42.24	1.19	1.22	2.09	2.02	0.0335128	0.763124	0.0761383	42.2365	1.01165	1.46224	0.0957501	0.40464
FALSE	1	0.05	4	4	1	1.2	0.2	FALSE	FALSE	0	0	0	0	NA	NA	NA	NA	NA	NA	NA	NA	NA	NA	NA	NA	NA	NA	NA	NA
FALSE	1	0.05	8	2	4	1.2	0.2	FALSE	FALSE	0.42	0.31	0.42	0.43	2.89	11.81	14.35	93.9	1.23	1.2	2.39	1.98	0.0173209	0.590369	0.0696743	93.9024	0.977491	1.44111	0.0836676	0.396397
FALSE	1	0.05	8	4	2	1.2	0.2	FALSE	FALSE	0.45	0.33	0.46	0.46	2.89	10.88	19.69	35.23	1.13	1.14	1.7	1.61	0.0172743	0.54392	0.0507855	35.2284	1.05773	1.37077	0.117924	0.322095
FALSE	1	0.05	8	8	1	1.2	0.2	FALSE	FALSE	0	0	0	0	NA	NA	NA	NA	NA	NA	NA	NA	NA	NA	NA	NA	NA	NA	NA	NA
FALSE	1	0.05	16	2	8	1.2	0.2	FALSE	FALSE	0.63	0.53	0.59	0.62	5.48	7.9	18.86	133.34	1.19	1.2	2.85	1.74	0.00911969	0.395027	0.0530235	133.345	1.00822	1.43513	0.0701514	0.347011
FALSE	1	0.05	16	4	4	1.2	0.2	FALSE	FALSE	0.66	0.54	0.64	0.65	5.6	7.47	14.13	42.99	1.15	1.13	1.8	1.56	0.00892318	0.373306	0.0707534	42.9905	1.04485	1.35903	0.110844	0.311683
FALSE	1	0.05	16	8	2	1.2	0.2	FALSE	FALSE	0.67	0.52	0.68	0.68	5.72	7.25	18.41	33.44	1.1	1.1	1.45	1.41	0.00873751	0.362448	0.0543131	33.4436	1.08947	1.31866	0.137495	0.281622
FALSE	1	0.05	16	16	1	1.2	0.2	FALSE	FALSE	0	0	0	0	NA	NA	NA	NA	NA	NA	NA	NA	NA	NA	NA	NA	NA	NA	NA	NA
FALSE	1	0.05	32	2	16	1.2	0.2	FALSE	FALSE	0.82	0.71	0.72	0.81	5.63	5.22	19.36	213.11	1.17	1.16	3.16	1.41	0.00888547	0.261111	0.051658	213.114	1.02859	1.39667	0.063276	0.282605
FALSE	1	0.05	32	4	8	1.2	0.2	FALSE	FALSE	0.85	0.76	0.82	0.83	8.49	4.84	9.94	40.86	1.15	1.14	1.92	1.51	0.00589205	0.241858	0.100633	40.8593	1.04416	1.36616	0.103988	0.302062
FALSE	1	0.05	32	8	4	1.2	0.2	FALSE	FALSE	0.86	0.75	0.86	0.86	3.19	4.45	8.9	16.09	1.1	1.1	1.5	1.38	0.0156651	0.222597	0.112372	16.09	1.09051	1.31816	0.133204	0.276484
FALSE	1	0.05	32	16	2	1.2	0.2	FALSE	FALSE	0.85	0.75	0.86	0.87	3.19	4.38	10.87	13.52	1.07	1.07	1.32	1.24	0.0156835	0.218754	0.0919737	13.5211	1.12452	1.28273	0.151089	0.248674
FALSE	1	0.05	32	32	1	1.2	0.2	FALSE	FALSE	0	0	0	0	NA	NA	NA	NA	NA	NA	NA	NA	NA	NA	NA	NA	NA	NA	NA	NA
FALSE	1	0.05	64	2	32	1.2	0.2	FALSE	TRUE	0.94	0.8	0.77	0.92	4.84	3.57	26.31	222.26	1.16	1.18	3.14	1.37	0.0103368	0.178254	0.038002	222.263	1.03798	1.41238	0.0637825	0.273634
FALSE	1	0.05	64	4	16	1.2	0.2	FALSE	TRUE	0.98	0.92	0.92	0.97	3.57	3.1	8.1	36.13	1.14	1.14	2.05	1.45	0.0140219	0.154989	0.123465	36.125	1.05726	1.36599	0.0974334	0.289175
FALSE	1	0.05	64	8	8	1.2	0.2	FALSE	TRUE	0.97	0.94	0.95	0.95	3.04	3.05	5.66	9.93	1.1	1.1	1.57	1.36	0.0164608	0.15231	0.176827	9.92623	1.09271	1.32113	0.127464	0.271799
FALSE	1	0.05	64	16	4	1.2	0.2	FALSE	TRUE	0.98	0.93	0.97	0.97	3.15	2.85	4.65	8.12	1.07	1.07	1.33	1.25	0.0158797	0.14263	0.215195	8.12308	1.12195	1.28411	0.149835	0.249881
FALSE	1	0.05	64	32	2	1.2	0.2	FALSE	TRUE	0.98	0.91	0.96	0.97	3.19	2.81	5.45	7.56	1.05	1.05	1.21	1.18	0.0156799	0.140334	0.183336	7.56203	1.14337	1.25533	0.165491	0.235136
FALSE	1	0.05	64	64	1	1.2	0.2	FALSE	TRUE	0	0	0	0	NA	NA	NA	NA	NA	NA	NA	NA	NA	NA	NA	NA	NA	NA	NA	NA
FALSE	1	0.05	128	2	64	1.2	0.2	TRUE	TRUE	0.98	0.85	0.74	0.94	2.92	2.38	38.46	313.45	1.15	1.17	3.54	1.22	0.0171355	0.118905	0.0259996	313.446	1.04345	1.40433	0.0564335	0.243643
FALSE	1	0.05	128	4	32	1.2	0.2	TRUE	TRUE	1	0.9	0.89	0.96	2.59	2.45	9.62	35.53	1.15	1.14	2.18	1.48	0.0193392	0.122423	0.103988	35.5321	1.04181	1.36428	0.0916354	0.296328
FALSE	1	0.05	128	8	16	1.2	0.2	TRUE	TRUE	1	0.97	0.98	0.99	2.48	2.31	4.3	7.39	1.11	1.11	1.62	1.39	0.020175	0.11551	0.23238	7.38981	1.08506	1.33404	0.123233	0.277192
FALSE	1	0.05	128	16	8	1.2	0.2	TRUE	TRUE	1	0.98	0.98	0.99	2.44	2.17	3.36	5.02	1.07	1.07	1.35	1.26	0.0204558	0.108444	0.297213	5.02381	1.12041	1.28889	0.148558	0.252957
FALSE	1	0.05	128	32	4	1.2	0.2	TRUE	TRUE	1	0.99	0.99	0.99	2.22	2.13	2.96	4	1.05	1.05	1.22	1.18	0.0225311	0.106569	0.338393	4.00299	1.14297	1.25904	0.164368	0.235907
FALSE	1	0.05	128	64	2	1.2	0.2	TRUE	TRUE	1	0.97	0.97	0.98	2.27	2.08	3.18	4.25	1.04	1.03	1.14	1.12	0.0219969	0.103938	0.314905	4.24749	1.15893	1.23995	0.175498	0.224546
FALSE	1	0.1	4	2	2	1.2	0.2	FALSE	FALSE	0.44	0.33	0.43	0.43	2.98	7.63	13.95	42.4	1.2	1.17	2.69	1.7	0.0335133	0.762961	0.0716894	42.4017	1.00368	1.40894	0.0743041	0.340529
FALSE	1	0.1	4	4	1	1.2	0.2	FALSE	FALSE	0	0	0	0	NA	NA	NA	NA	NA	NA	NA	NA	NA	NA	NA	NA	NA	NA	NA	NA
FALSE	1	0.1	8	2	4	1.2	0.2	FALSE	FALSE	0.61	0.49	0.59	0.61	5.65	6.23	15.75	68.93	1.18	1.18	3.16	1.6	0.0176869	0.62287	0.0634811	68.9264	1.01786	1.41794	0.0633437	0.319245
FALSE	1	0.1	8	4	2	1.2	0.2	FALSE	FALSE	0.64	0.51	0.64	0.65	5.79	5.59	15.25	20.68	1.14	1.14	1.91	1.5	0.0172805	0.559228	0.0655862	20.6824	1.04924	1.36385	0.104768	0.300289
FALSE	1	0.1	8	8	1	1.2	0.2	FALSE	FALSE	0	0	0	0	NA	NA	NA	NA	NA	NA	NA	NA	NA	NA	NA	NA	NA	NA	NA	NA
FALSE	1	0.1	16	2	8	1.2	0.2	FALSE	FALSE	0.84	0.74	0.76	0.82	6.31	4.43	20.24	105.6	1.18	1.17	3.28	1.5	0.0158372	0.443389	0.0493986	105.602	1.01385	1.40909	0.0608968	0.299363
FALSE	1	0.1	16	4	4	1.2	0.2	FALSE	FALSE	0.83	0.73	0.81	0.81	3.27	3.99	9.89	28.25	1.14	1.14	1.97	1.5	0.0306055	0.399224	0.101086	28.2542	1.04915	1.36247	0.101707	0.300973
FALSE	1	0.1	16	8	2	1.2	0.2	FALSE	FALSE	0.85	0.75	0.85	0.86	3.18	3.87	10.82	13.41	1.1	1.1	1.54	1.35	0.0314493	0.38699	0.0924505	13.4079	1.0919	1.31647	0.130222	0.269194
FALSE	1	0.1	16	16	1	1.2	0.2	FALSE	FALSE	0	0	0	0	NA	NA	NA	NA	NA	NA	NA	NA	NA	NA	NA	NA	NA	NA	NA	NA
FALSE	1	0.1	32	2	16	1.2	0.2	FALSE	TRUE	0.96	0.86	0.81	0.94	4.51	3.17	23.39	211.57	1.16	1.17	3.58	1.28	0.0221657	0.317493	0.0427538	211.572	1.0343	1.40645	0.0559087	0.256348
FALSE	1	0.1	32	4	8	1.2	0.2	FALSE	TRUE	0.97	0.91	0.93	0.95	3.34	2.88	8.25	24.62	1.14	1.14	2.08	1.47	0.0299371	0.288234	0.121154	24.6155	1.05126	1.37026	0.0960795	0.294024
FALSE	1	0.1	32	8	4	1.2	0.2	FALSE	TRUE	0.98	0.94	0.97	0.97	3.06	2.76	5.99	10.62	1.1	1.1	1.56	1.36	0.0326937	0.276201	0.166988	10.62	1.0872	1.32069	0.128122	0.272776
FALSE	1	0.1	32	16	2	1.2	0.2	FALSE	TRUE	0.97	0.93	0.96	0.97	3.18	2.63	5.95	7.79	1.07	1.07	1.34	1.24	0.0314695	0.262671	0.168203	7.78604	1.12362	1.28339	0.149336	0.247802
FALSE	1	0.1	32	32	1	1.2	0.2	FALSE	TRUE	0	0	0	0	NA	NA	NA	NA	NA	NA	NA	NA	NA	NA	NA	NA	NA	NA	NA	NA
FALSE	1	0.1	64	2	32	1.2	0.2	TRUE	TRUE	0.98	0.86	0.8	0.96	2.75	2.31	42.08	557.95	1.15	1.17	3.98	1.26	0.0363618	0.230884	0.0237636	557.946	1.04058	1.40132	0.0501946	0.252898
FALSE	1	0.1	64	4	16	1.2	0.2	TRUE	TRUE	1	0.94	0.94	0.99	2.8	2.23	8.85	23.09	1.15	1.14	2.25	1.48	0.0357387	0.223069	0.113024	23.0908	1.04392	1.36583	0.0888098	0.295155
FALSE	1	0.1	64	8	8	1.2	0.2	TRUE	TRUE	1	0.97	0.97	0.98	2.35	2.19	4.2	7.41	1.11	1.11	1.61	1.4	0.042478	0.218581	0.238013	7.4083	1.08168	1.33538	0.124405	0.279196
FALSE	1	0.1	64	16	4	1.2	0.2	TRUE	TRUE	1	0.98	0.99	1	2.25	2.12	3.33	4.68	1.07	1.07	1.36	1.26	0.0445243	0.211932	0.300435	4.68423	1.11799	1.28681	0.146658	0.251292
FALSE	1	0.1	64	32	2	1.2	0.2	TRUE	TRUE	1	0.96	0.98	0.98	2.27	1.99	3.39	4.53	1.05	1.05	1.21	1.18	0.044104	0.199281	0.294822	4.53169	1.14493	1.26056	0.165464	0.236495
FALSE	1	0.1	64	64	1	1.2	0.2	TRUE	TRUE	0	0	0	0	NA	NA	NA	NA	NA	NA	NA	NA	NA	NA	NA	NA	NA	NA	NA	NA
FALSE	1	0.1	128	2	64	1.2	0.2	TRUE	TRUE	0.99	0.86	0.8	0.94	2.01	1.87	53.36	2295.86	1.14	1.16	4.21	1.31	0.0498475	0.186517	0.0187408	2295.86	1.05552	1.39142	0.0475381	0.261924
FALSE	1	0.1	128	4	32	1.2	0.2	TRUE	TRUE	1	0.87	0.91	0.97	1.98	1.9	17.9	88.13	1.15	1.13	2.36	1.42	0.0504442	0.1905	0.0558717	88.1295	1.0478	1.36162	0.0845761	0.283533
FALSE	1	0.1	128	8	16	1.2	0.2	TRUE	TRUE	1	0.97	0.97	0.99	1.93	1.86	4.58	7.53	1.12	1.12	1.72	1.42	0.0517003	0.186252	0.218174	7.52757	1.07204	1.33955	0.115965	0.284094
FALSE	1	0.1	128	16	8	1.2	0.2	TRUE	TRUE	1	0.99	0.98	0.99	1.84	1.78	2.79	3.57	1.08	1.08	1.38	1.29	0.0543622	0.178487	0.358423	3.57345	1.11121	1.29308	0.14519	0.257874
FALSE	1	0.1	128	32	4	1.2	0.2	TRUE	TRUE	1	0.99	1	1	1.8	1.7	2.39	2.73	1.05	1.05	1.24	1.18	0.0556204	0.169699	0.417965	2.72826	1.14272	1.26294	0.161796	0.235729
FALSE	1	0.1	128	64	2	1.2	0.2	TRUE	TRUE	1	0.98	0.98	0.99	1.74	1.67	2.17	2.85	1.03	1.04	1.14	1.13	0.0573285	0.166615	0.460022	2.84541	1.16068	1.24328	0.175289	0.225663
FALSE	1	0.25	4	2	2	1.2	0.2	FALSE	FALSE	0.71	0.59	0.7	0.71	7.46	3.26	17.88	31.31	1.17	1.17	3.19	1.46	0.033516	0.815599	0.0559385	31.3093	1.02326	1.40072	0.0627678	0.291832
FALSE	1	0.25	4	4	1	1.2	0.2	FALSE	FALSE	0	0	0	0	NA	NA	NA	NA	NA	NA	NA	NA	NA	NA	NA	NA	NA	NA	NA	NA
FALSE	1	0.25	8	2	4	1.2	0.2	FALSE	FALSE	0.89	0.75	0.81	0.85	4.63	2.85	14.57	65.93	1.18	1.17	3.74	1.41	0.0539792	0.711431	0.0686527	65.9318	1.0204	1.39896	0.0534629	0.281341
FALSE	1	0.25	8	4	2	1.2	0.2	FALSE	FALSE	0.91	0.81	0.9	0.9	3.9	2.6	12.84	17.46	1.13	1.14	2.1	1.43	0.0640216	0.650823	0.0778662	17.4616	1.05794	1.36516	0.0952671	0.285306
FALSE	1	0.25	8	8	1	1.2	0.2	FALSE	FALSE	0	0	0	0	NA	NA	NA	NA	NA	NA	NA	NA	NA	NA	NA	NA	NA	NA	NA	NA
FALSE	1	0.25	16	2	8	1.2	0.2	TRUE	TRUE	0.98	0.84	0.82	0.93	3.4	2.23	24.61	210.87	1.17	1.16	4.44	1.24	0.0735448	0.557569	0.0406314	210.866	1.02899	1.3918	0.0450616	0.248533
FALSE	1	0.25	16	4	4	1.2	0.2	TRUE	TRUE	0.98	0.9	0.96	0.96	3.2	2.17	8.56	15.7	1.15	1.14	2.17	1.49	0.0782303	0.542519	0.116775	15.6989	1.03962	1.37283	0.0920043	0.298635
FALSE	1	0.25	16	8	2	1.2	0.2	TRUE	TRUE	0.99	0.95	0.98	0.98	2.69	2.05	5.83	8.65	1.1	1.1	1.57	1.36	0.0927941	0.513299	0.171594	8.64914	1.08815	1.32196	0.127367	0.272822
FALSE	1	0.25	16	16	1	1.2	0.2	TRUE	TRUE	0	0	0	0	NA	NA	NA	NA	NA	NA	NA	NA	NA	NA	NA	NA	NA	NA	NA	NA
FALSE	1	0.25	32	2	16	1.2	0.2	TRUE	TRUE	0.99	0.85	0.85	0.95	2.48	1.84	39.86	1225.9	1.15	1.15	4.97	1.13	0.100622	0.459918	0.0250888	1225.9	1.04076	1.37773	0.0402227	0.226779
FALSE	1	0.25	32	4	8	1.2	0.2	TRUE	TRUE	1	0.9	0.95	0.98	2.36	1.87	11.23	32.6	1.16	1.15	2.32	1.5	0.105943	0.468316	0.0890839	32.6037	1.03481	1.37576	0.0862645	0.300507
FALSE	1	0.25	32	8	4	1.2	0.2	TRUE	TRUE	1	0.98	0.98	0.99	2.07	1.84	4.35	6.73	1.11	1.11	1.66	1.39	0.120898	0.459389	0.229841	6.72713	1.07969	1.33699	0.120594	0.278831
FALSE	1	0.25	32	16	2	1.2	0.2	TRUE	TRUE	1	0.98	0.98	0.99	1.99	1.74	3.27	4.48	1.07	1.07	1.37	1.25	0.125358	0.433864	0.305604	4.47898	1.11662	1.28716	0.146006	0.250754
FALSE	1	0.25	32	32	1	1.2	0.2	TRUE	TRUE	0	0	0	0	NA	NA	NA	NA	NA	NA	NA	NA	NA	NA	NA	NA	NA	NA	NA	NA
FALSE	1	0.25	64	2	32	1.2	0.2	TRUE	TRUE	0.98	0.78	0.87	0.93	1.87	1.63	92.18	6138	1.16	1.15	4.78	1.19	0.133813	0.407681	0.0108488	6138	1.03343	1.38489	0.0418509	0.238579
FALSE	1	0.25	64	4	16	1.2	0.2	TRUE	TRUE	1	0.9	0.97	0.98	1.86	1.68	23.31	228.87	1.16	1.15	2.39	1.48	0.134555	0.4194	0.042901	228.873	1.03641	1.38353	0.0835349	0.296107
FALSE	1	0.25	64	8	8	1.2	0.2	TRUE	TRUE	1	0.97	0.99	0.99	1.83	1.62	5.68	8.48	1.12	1.11	1.78	1.41	0.136837	0.404065	0.175996	8.48448	1.0689	1.33329	0.112293	0.282171
FALSE	1	0.25	64	16	4	1.2	0.2	TRUE	TRUE	1	0.98	0.99	0.99	1.7	1.55	2.79	3.44	1.08	1.08	1.41	1.28	0.147296	0.387256	0.358441	3.4351	1.11215	1.29665	0.141867	0.256291
FALSE	1	0.25	64	32	2	1.2	0.2	TRUE	TRUE	1	0.98	0.98	0.98	1.6	1.52	2.22	2.81	1.05	1.05	1.24	1.18	0.156026	0.379299	0.450421	2.80641	1.13938	1.26094	0.161185	0.236595
FALSE	1	0.25	64	64	1	1.2	0.2	TRUE	TRUE	0	0	0	0	NA	NA	NA	NA	NA	NA	NA	NA	NA	NA	NA	NA	NA	NA	NA	NA
FALSE	1	0.25	128	2	64	1.2	0.2	TRUE	TRUE	1	0.87	0.87	0.93	1.64	1.47	366.52	301487	1.17	1.16	5.05	1.2	0.152893	0.366779	0.00272837	301487	1.02962	1.3864	0.0396036	0.239001
FALSE	1	0.25	128	4	32	1.2	0.2	TRUE	TRUE	1	0.86	0.97	0.98	1.63	1.5	37.13	227.06	1.16	1.15	2.51	1.48	0.153235	0.375843	0.0269311	227.064	1.03652	1.38264	0.079661	0.296723
FALSE	1	0.25	128	8	16	1.2	0.2	TRUE	TRUE	1	0.95	0.98	1	1.59	1.48	10.64	20.68	1.13	1.12	1.76	1.45	0.157117	0.370377	0.094007	20.6787	1.06212	1.33841	0.113809	0.290194
FALSE	1	0.25	128	16	8	1.2	0.2	TRUE	TRUE	1	0.99	0.99	1	1.54	1.42	3.23	3.99	1.09	1.09	1.45	1.32	0.162861	0.355229	0.309365	3.98599	1.10325	1.30605	0.137784	0.264849
FALSE	1	0.25	128	32	4	1.2	0.2	TRUE	TRUE	1	0.98	0.99	0.99	1.44	1.39	2.01	2.28	1.06	1.06	1.26	1.21	0.173772	0.346603	0.496701	2.28029	1.13631	1.26977	0.158629	0.242779
FALSE	1	0.25	128	64	2	1.2	0.2	TRUE	TRUE	1	0.96	0.98	0.98	1.41	1.34	1.77	1.95	1.04	1.04	1.15	1.14	0.176709	0.334309	0.566083	1.94943	1.15698	1.24458	0.173582	0.227147
FALSE	1	0.5	4	2	2	1.2	0.2	FALSE	FALSE	0.91	0.78	0.89	0.91	10.3	1.75	17.91	41.54	1.17	1.15	3.39	1.44	0.0485527	0.877172	0.0558291	41.5408	1.02915	1.37973	0.058995	0.288611
FALSE	1	0.5	4	4	1	1.2	0.2	FALSE	FALSE	0	0	0	0	NA	NA	NA	NA	NA	NA	NA	NA	NA	NA	NA	NA	NA	NA	NA	NA
FALSE	1	0.5	8	2	4	1.2	0.2	TRUE	TRUE	0.98	0.82	0.92	0.96	3.82	1.71	23.9	96.78	1.16	1.15	4.11	1.41	0.130798	0.855797	0.0418452	96.7847	1.03052	1.38382	0.0486304	0.282309
FALSE	1	0.5	8	4	2	1.2	0.2	TRUE	TRUE	0.99	0.9	0.98	0.98	2.76	1.65	8.48	14.18	1.15	1.14	2.05	1.5	0.181248	0.826848	0.117951	14.177	1.04444	1.36316	0.0976695	0.299909
FALSE	1	0.5	8	8	1	1.2	0.2	TRUE	TRUE	0	0	0	0	NA	NA	NA	NA	NA	NA	NA	NA	NA	NA	NA	NA	NA	NA	NA	NA
FALSE	1	0.5	16	2	8	1.2	0.2	TRUE	TRUE	0.99	0.82	0.87	0.94	2.32	1.57	49.38	684.88	1.17	1.13	4.98	1.16	0.215924	0.785165	0.0202491	684.881	1.02319	1.36172	0.0401435	0.231392
FALSE	1	0.5	16	4	4	1.2	0.2	TRUE	TRUE	1	0.87	0.98	0.99	2.19	1.57	13.9	27.26	1.15	1.15	2.41	1.5	0.228815	0.784721	0.0719518	27.2576	1.04191	1.3792	0.083127	0.300502
FALSE	1	0.5	16	8	2	1.2	0.2	TRUE	TRUE	1	0.96	0.98	0.98	1.94	1.5	4.25	6.93	1.11	1.11	1.62	1.38	0.258073	0.752444	0.235517	6.92764	1.08107	1.33101	0.12361	0.27645
FALSE	1	0.5	16	16	1	1.2	0.2	TRUE	TRUE	0	0	0	0	NA	NA	NA	NA	NA	NA	NA	NA	NA	NA	NA	NA	NA	NA	NA	NA
FALSE	1	0.5	32	2	16	1.2	0.2	TRUE	TRUE	0.99	0.87	0.9	0.95	1.86	1.44	226.49	25258.5	1.16	1.16	5.19	1.2	0.26859	0.72001	0.00441525	25258.5	1.03309	1.38874	0.038533	0.240145
FALSE	1	0.5	32	4	8	1.2	0.2	TRUE	TRUE	1	0.86	0.96	0.97	1.86	1.46	33.7	224.03	1.16	1.15	2.47	1.49	0.269296	0.729093	0.0296694	224.033	1.03056	1.37651	0.0808437	0.29891
FALSE	1	0.5	32	8	4	1.2	0.2	TRUE	TRUE	1	0.94	0.99	0.99	1.7	1.4	6.07	10.06	1.12	1.12	1.75	1.43	0.294303	0.701837	0.164809	10.0649	1.06847	1.34431	0.114601	0.286167
FALSE	1	0.5	32	16	2	1.2	0.2	TRUE	TRUE	1	0.97	0.98	0.98	1.56	1.37	2.52	3.67	1.08	1.08	1.4	1.27	0.320824	0.687237	0.39653	3.6726	1.11283	1.293	0.142783	0.253077
FALSE	1	0.5	32	32	1	1.2	0.2	TRUE	TRUE	0	0	0	0	NA	NA	NA	NA	NA	NA	NA	NA	NA	NA	NA	NA	NA	NA	NA	NA
FALSE	1	0.5	64	2	32	1.2	0.2	TRUE	TRUE	0.98	0.84	0.89	0.93	1.6	1.35	2.79372e+06	8.59534e+08	1.16	1.16	4.86	1.22	0.311575	0.67495	3.57946e-07	8.59534e+08	1.03827	1.39355	0.0411705	0.243019
FALSE	1	0.5	64	4	16	1.2	0.2	TRUE	TRUE	1	0.86	0.98	0.98	1.56	1.39	79.09	1485.08	1.17	1.14	2.55	1.46	0.320451	0.695749	0.0126442	1485.08	1.02839	1.37223	0.0784415	0.292136
FALSE	1	0.5	64	8	8	1.2	0.2	TRUE	TRUE	1	0.9	0.99	0.99	1.53	1.35	12.78	19.59	1.13	1.12	1.79	1.43	0.326247	0.673894	0.0782543	19.5924	1.06169	1.34402	0.111705	0.286119
FALSE	1	0.5	64	16	4	1.2	0.2	TRUE	TRUE	1	0.97	0.99	0.99	1.42	1.32	3.42	4.41	1.09	1.09	1.45	1.32	0.351027	0.658433	0.292372	4.40953	1.10429	1.30547	0.137638	0.2636
FALSE	1	0.5	64	32	2	1.2	0.2	TRUE	TRUE	1	0.96	0.97	0.98	1.34	1.28	2.01	2.3	1.06	1.06	1.25	1.2	0.373033	0.639159	0.496311	2.29941	1.1358	1.26777	0.160024	0.24032
FALSE	1	0.5	64	64	1	1.2	0.2	TRUE	TRUE	0	0	0	0	NA	NA	NA	NA	NA	NA	NA	NA	NA	NA	NA	NA	NA	NA	NA	NA
FALSE	1	0.5	128	2	64	1.2	0.2	TRUE	TRUE	0.99	0.86	0.91	0.93	1.48	1.3	3.67555e+28	4.64102e+09	1.16	1.13	5.74	1.09	0.338608	0.652053	2.72068e-29	4.64102e+09	1.03451	1.3586	0.0348173	0.217278
FALSE	1	0.5	128	4	32	1.2	0.2	TRUE	TRUE	0.99	0.85	0.96	0.96	1.45	1.3	159.51	2569.25	1.16	1.15	2.57	1.41	0.345304	0.648053	0.00626935	2569.25	1.03612	1.38499	0.0779383	0.282163
FALSE	1	0.5	128	8	16	1.2	0.2	TRUE	TRUE	1	0.88	1	1	1.37	1.29	17.87	23.13	1.13	1.12	1.84	1.39	0.364269	0.645818	0.0559703	23.1274	1.06516	1.34436	0.108964	0.278911
FALSE	1	0.5	128	16	8	1.2	0.2	TRUE	TRUE	1	0.95	0.98	0.98	1.32	1.26	6.35	7.14	1.09	1.09	1.49	1.31	0.377454	0.627965	0.15742	7.14343	1.0986	1.30639	0.13433	0.262468
FALSE	1	0.5	128	32	4	1.2	0.2	TRUE	TRUE	1	0.97	0.99	0.99	1.28	1.22	2.28	2.68	1.06	1.06	1.3	1.22	0.389384	0.60811	0.438278	2.67798	1.13115	1.27694	0.153748	0.243028
FALSE	1	0.5	128	64	2	1.2	0.2	TRUE	TRUE	1	0.93	0.96	0.97	1.23	1.19	1.62	1.79	1.04	1.04	1.17	1.14	0.40596	0.595832	0.615857	1.78571	1.15309	1.2448	0.171626	0.228558
FALSE	1	0.75	4	2	2	1.2	0.2	TRUE	TRUE	0.96	0.84	0.95	0.97	21.98	1.29	56511.2	138666	1.16	1.16	3.04	1.45	0.034116	0.966491	1.76956e-05	138666	1.03604	1.38975	0.065725	0.290819
FALSE	1	0.75	4	4	1	1.2	0.2	TRUE	TRUE	0	0	0	0	NA	NA	NA	NA	NA	NA	NA	NA	NA	NA	NA	NA	NA	NA	NA	NA
FALSE	1	0.75	8	2	4	1.2	0.2	TRUE	TRUE	0.98	0.82	0.95	0.97	4.03	1.29	54.09	934.58	1.14	1.15	4.02	1.27	0.186235	0.965282	0.018487	934.575	1.05586	1.38017	0.0497279	0.254232
FALSE	1	0.75	8	4	2	1.2	0.2	TRUE	TRUE	0.99	0.87	0.99	0.99	2.79	1.3	13.96	41.83	1.15	1.13	2.04	1.46	0.268529	0.973231	0.071616	41.8285	1.04468	1.35223	0.0979547	0.291507
FALSE	1	0.75	8	8	1	1.2	0.2	TRUE	TRUE	0	0	0	0	NA	NA	NA	NA	NA	NA	NA	NA	NA	NA	NA	NA	NA	NA	NA	NA
FALSE	1	0.75	16	2	8	1.2	0.2	TRUE	TRUE	0.98	0.78	0.94	0.96	2.59	1.28	152.17	44524.2	1.16	1.16	4.44	1.26	0.28938	0.957816	0.00657167	44524.2	1.03211	1.38796	0.045095	0.251485
FALSE	1	0.75	16	4	4	1.2	0.2	TRUE	TRUE	0.97	0.8	0.98	0.99	2.13	1.25	29.93	203.39	1.14	1.15	2.33	1.44	0.351721	0.935462	0.0334086	203.394	1.04925	1.37719	0.0857045	0.287811
FALSE	1	0.75	16	8	2	1.2	0.2	TRUE	TRUE	1	0.94	0.99	0.99	1.75	1.23	5.64	10.5	1.11	1.1	1.62	1.37	0.428659	0.925816	0.177195	10.5006	1.08393	1.32241	0.123694	0.274669
FALSE	1	0.75	16	16	1	1.2	0.2	TRUE	TRUE	0	0	0	0	NA	NA	NA	NA	NA	NA	NA	NA	NA	NA	NA	NA	NA	NA	NA	NA
FALSE	1	0.75	32	2	16	1.2	0.2	TRUE	TRUE	0.98	0.85	0.95	0.97	2.02	1.25	356759	3.01895e+09	1.17	1.14	4.48	1.25	0.37213	0.938388	2.80302e-06	3.01895e+09	1.02839	1.37205	0.0446764	0.250043
FALSE	1	0.75	32	4	8	1.2	0.2	TRUE	TRUE	0.99	0.8	0.98	0.98	1.78	1.22	82.17	13489.8	1.16	1.16	2.32	1.49	0.421391	0.91708	0.0121696	13489.8	1.03573	1.39098	0.0861813	0.298101
FALSE	1	0.75	32	8	4	1.2	0.2	TRUE	TRUE	0.99	0.89	0.98	0.98	1.56	1.21	11.82	31.46	1.11	1.12	1.68	1.42	0.480798	0.906138	0.0845933	31.4561	1.07791	1.34638	0.11893	0.284364
FALSE	1	0.75	32	16	2	1.2	0.2	TRUE	TRUE	1	0.96	0.98	0.99	1.39	1.19	3.23	4.92	1.08	1.08	1.39	1.27	0.540934	0.890562	0.309158	4.92104	1.1155	1.29292	0.143425	0.253644
FALSE	1	0.75	32	32	1	1.2	0.2	TRUE	TRUE	0	0	0	0	NA	NA	NA	NA	NA	NA	NA	NA	NA	NA	NA	NA	NA	NA	NA	NA
FALSE	1	0.75	64	2	32	1.2	0.2	TRUE	TRUE	0.98	0.82	0.93	0.94	1.73	1.21	2.19167e+164	7.38243e+155	1.16	1.14	4.6	1.2	0.433583	0.906737	4.56273e-165	7.38243e+155	1.03199	1.36335	0.0434347	0.239791
FALSE	1	0.75	64	4	16	1.2	0.2	TRUE	TRUE	1	0.79	0.99	0.99	1.61	1.2	2103.32	211699	1.15	1.16	2.43	1.41	0.465484	0.900087	0.00047544	211699	1.04641	1.39104	0.0824529	0.281941
FALSE	1	0.75	64	8	8	1.2	0.2	TRUE	TRUE	1	0.8	0.98	0.99	1.42	1.19	20.97	56.85	1.12	1.12	1.73	1.4	0.527916	0.891764	0.0476798	56.8549	1.0708	1.34027	0.11571	0.279126
FALSE	1	0.75	64	16	4	1.2	0.2	TRUE	TRUE	1	0.93	0.98	0.98	1.31	1.17	6.03	8.95	1.09	1.08	1.44	1.29	0.572272	0.876179	0.165798	8.94945	1.10594	1.30041	0.138942	0.258383
FALSE	1	0.75	64	32	2	1.2	0.2	TRUE	TRUE	1	0.94	0.98	0.98	1.22	1.15	2.23	2.92	1.06	1.05	1.24	1.2	0.61509	0.861557	0.447925	2.92238	1.13662	1.26463	0.160732	0.240672
FALSE	1	0.75	64	64	1	1.2	0.2	TRUE	TRUE	0	0	0	0	NA	NA	NA	NA	NA	NA	NA	NA	NA	NA	NA	NA	NA	NA	NA	NA
FALSE	1	0.75	128	2	64	1.2	0.2	TRUE	TRUE	0.98	0.84	0.93	0.93	1.61	1.18	3.17401e+215	1.16331e+194	1.17	1.12	4.75	1.09	0.464565	0.886164	3.15058e-216	1.16331e+194	1.02763	1.3415	0.042065	0.217252
FALSE	1	0.75	128	4	32	1.2	0.2	TRUE	TRUE	0.99	0.81	0.98	0.99	1.51	1.19	10483.1	1.21819e+06	1.16	1.15	2.44	1.36	0.496605	0.892703	9.5392e-05	1.21819e+06	1.03502	1.38044	0.0819989	0.271247
FALSE	1	0.75	128	8	16	1.2	0.2	TRUE	TRUE	1	0.78	0.99	0.99	1.36	1.17	41.1	62.78	1.12	1.12	1.75	1.38	0.552584	0.876461	0.0243291	62.7813	1.06812	1.35	0.114092	0.275598
FALSE	1	0.75	128	16	8	1.2	0.2	TRUE	TRUE	1	0.9	0.98	0.98	1.25	1.14	10.19	16.11	1.09	1.09	1.45	1.29	0.599556	0.857547	0.0981797	16.1095	1.10038	1.31086	0.138328	0.258944
FALSE	1	0.75	128	32	4	1.2	0.2	TRUE	TRUE	1	0.95	0.98	0.99	1.19	1.13	3.63	4.09	1.06	1.06	1.27	1.22	0.628216	0.846803	0.275497	4.08916	1.12942	1.27269	0.157541	0.243074
FALSE	1	0.75	128	64	2	1.2	0.2	TRUE	TRUE	1	0.9	0.97	0.97	1.15	1.11	1.73	2.02	1.04	1.04	1.16	1.14	0.654651	0.830679	0.579603	2.02078	1.15477	1.24714	0.17206	0.228997
FALSE	3	0.01	4	2	2	1.2	0.2	FALSE	FALSE	0.15	0.07	0.16	0.16	Inf	100	Inf	Inf	1.29	1.25	1.65	2.44	0	1	0	Inf	0.932126	1.49944	0.121023	0.48768
FALSE	3	0.01	4	4	1	1.2	0.2	FALSE	FALSE	0	0	0	0	NA	NA	NA	NA	NA	NA	NA	NA	NA	NA	NA	NA	NA	NA	NA	NA
FALSE	3	0.01	8	2	4	1.2	0.2	FALSE	FALSE	0.21	0.09	0.21	0.21	Inf	100	39.75	80.63	1.25	1.24	1.84	2.23	0	1	0.0754686	241.878	0.956751	1.48703	0.108437	0.446007
FALSE	3	0.01	8	4	2	1.2	0.2	FALSE	FALSE	0.24	0.13	0.27	0.27	1.47591e+270	100	2.12371e+09	7.53852e+10	1.17	1.16	1.45	1.84	6.77547e-273	1	1.41262e-09	2.26156e+11	1.02858	1.39086	0.137484	0.367247
FALSE	3	0.01	8	8	1	1.2	0.2	FALSE	FALSE	0	0	0	0	NA	NA	NA	NA	NA	NA	NA	NA	NA	NA	NA	NA	NA	NA	NA	NA
FALSE	3	0.01	16	2	8	1.2	0.2	FALSE	FALSE	0.31	0.17	0.3	0.31	2.88213e+06	41.78	38.06	177.43	1.22	1.2	1.88	2.13	3.46966e-09	0.417807	0.0788232	532.281	0.979602	1.4442	0.106149	0.425617
FALSE	3	0.01	16	4	4	1.2	0.2	FALSE	FALSE	0.31	0.18	0.33	0.33	4.43972e+06	39.19	38.78	57.96	1.15	1.16	1.55	1.75	2.25239e-09	0.391945	0.0773568	173.894	1.03938	1.38779	0.129386	0.3495
FALSE	3	0.01	16	8	2	1.2	0.2	FALSE	FALSE	0.36	0.21	0.39	0.4	6.39179e+06	38.6	3767.54	327439	1.11	1.1	1.35	1.48	1.56451e-09	0.386003	0.000796275	982316	1.08259	1.32022	0.148239	0.296811
FALSE	3	0.01	16	16	1	1.2	0.2	FALSE	FALSE	0	0	0	0	NA	NA	NA	NA	NA	NA	NA	NA	NA	NA	NA	NA	NA	NA	NA	NA
FALSE	3	0.01	32	2	16	1.2	0.2	FALSE	FALSE	0.45	0.3	0.44	0.46	2.28	21.79	37.16	448.72	1.18	1.19	2.12	1.87	0.00438523	0.217934	0.0807401	1346.16	1.0165	1.42529	0.0942265	0.373321
FALSE	3	0.01	32	4	8	1.2	0.2	FALSE	FALSE	0.48	0.33	0.49	0.49	2.28	21.88	32.44	86.96	1.14	1.14	1.65	1.64	0.00438649	0.218842	0.0924913	260.875	1.04964	1.37258	0.121067	0.327064
FALSE	3	0.01	32	8	4	1.2	0.2	FALSE	FALSE	0.5	0.32	0.52	0.52	2.28	20.24	36.92	117.99	1.1	1.1	1.4	1.44	0.00438476	0.202397	0.081252	353.977	1.09064	1.32286	0.142758	0.287285
FALSE	3	0.01	32	16	2	1.2	0.2	FALSE	FALSE	0.5	0.34	0.55	0.55	2.28	19.16	97.67	108.05	1.07	1.07	1.27	1.28	0.00438473	0.191566	0.0307143	324.154	1.11892	1.28267	0.156908	0.25638
FALSE	3	0.01	32	32	1	1.2	0.2	FALSE	FALSE	0	0	0	0	NA	NA	NA	NA	NA	NA	NA	NA	NA	NA	NA	NA	NA	NA	NA	NA
FALSE	3	0.01	64	2	32	1.2	0.2	FALSE	FALSE	0.59	0.46	0.52	0.59	4.49	12.03	48.55	261.95	1.17	1.17	2.45	1.55	0.00222474	0.120279	0.0617967	785.844	1.02297	1.4046	0.0817433	0.309173
FALSE	3	0.01	64	4	16	1.2	0.2	FALSE	FALSE	0.6	0.49	0.61	0.62	4.49	11.65	19.28	97.26	1.12	1.14	1.71	1.6	0.00222639	0.116515	0.155633	291.786	1.07153	1.37082	0.116759	0.320138
FALSE	3	0.01	64	8	8	1.2	0.2	FALSE	FALSE	0.63	0.48	0.65	0.65	4.54	11.19	24.03	76.4	1.1	1.1	1.42	1.41	0.00220217	0.111949	0.124831	229.212	1.09306	1.31713	0.141237	0.282079
FALSE	3	0.01	64	16	4	1.2	0.2	FALSE	FALSE	0.64	0.48	0.67	0.67	4.55	10.5	23.25	53.34	1.07	1.07	1.29	1.27	0.0021976	0.105034	0.129043	160.01	1.12268	1.28411	0.154441	0.253379
FALSE	3	0.01	64	32	2	1.2	0.2	FALSE	FALSE	0.7	0.5	0.74	0.74	4.55	10.43	66.5	68.84	1.05	1.05	1.2	1.18	0.00219697	0.104331	0.0451146	206.526	1.14656	1.25842	0.166552	0.235871
FALSE	3	0.01	64	64	1	1.2	0.2	FALSE	FALSE	0	0	0	0	NA	NA	NA	NA	NA	NA	NA	NA	NA	NA	NA	NA	NA	NA	NA	NA
FALSE	3	0.01	128	2	64	1.2	0.2	FALSE	FALSE	0.76	0.64	0.66	0.77	6.56	6.95	61.31	224.72	1.16	1.19	2.58	1.52	0.00152359	0.0694751	0.0489284	674.147	1.0327	1.42656	0.0775843	0.304955
FALSE	3	0.01	128	4	32	1.2	0.2	FALSE	FALSE	0.8	0.7	0.77	0.8	6.71	6.31	17.88	59.1	1.13	1.12	1.86	1.45	0.00149059	0.0630808	0.167789	177.299	1.06159	1.34525	0.107427	0.290708
FALSE	3	0.01	128	8	16	1.2	0.2	FALSE	FALSE	0.84	0.74	0.84	0.85	8.07	6.11	14.23	36.26	1.1	1.09	1.48	1.38	0.00123879	0.0611262	0.210782	108.784	1.09363	1.31017	0.135528	0.276822
FALSE	3	0.01	128	16	8	1.2	0.2	FALSE	FALSE	0.86	0.73	0.86	0.86	8.72	6.03	14.49	30.37	1.07	1.07	1.3	1.25	0.00114642	0.0603282	0.207004	91.1206	1.12502	1.28021	0.153331	0.249457
FALSE	3	0.01	128	32	4	1.2	0.2	FALSE	FALSE	0.84	0.71	0.86	0.86	8.98	6.03	15.71	25.53	1.05	1.05	1.2	1.18	0.00111397	0.0603005	0.190983	76.5992	1.14508	1.25804	0.166774	0.23661
FALSE	3	0.01	128	64	2	1.2	0.2	FALSE	FALSE	0.84	0.64	0.86	0.86	9.08	6.03	23.61	31.72	1.03	1.03	1.14	1.12	0.00110118	0.060294	0.127073	95.1481	1.16133	1.2403	0.176191	0.224977
FALSE	3	0.05	4	2	2	1.2	0.2	FALSE	FALSE	0.28	0.17	0.29	0.29	1.49	15.29	34.3	56.65	1.21	1.21	2.08	2.09	0.033513	0.764343	0.0874595	169.953	0.988352	1.45277	0.096161	0.417582
FALSE	3	0.05	4	4	1	1.2	0.2	FALSE	FALSE	0	0	0	0	NA	NA	NA	NA	NA	NA	NA	NA	NA	NA	NA	NA	NA	NA	NA	NA
FALSE	3	0.05	8	2	4	1.2	0.2	FALSE	FALSE	0.44	0.3	0.43	0.44	2.89	11.55	29.69	56.57	1.21	1.21	2.41	1.95	0.0172895	0.577302	0.101031	169.721	0.99152	1.44676	0.0831565	0.390208
FALSE	3	0.05	8	4	2	1.2	0.2	FALSE	FALSE	0.44	0.29	0.46	0.47	2.89	10.76	44.56	49.47	1.14	1.14	1.68	1.64	0.0172743	0.538001	0.0673295	148.402	1.0487	1.37257	0.119138	0.328339
FALSE	3	0.05	8	8	1	1.2	0.2	FALSE	FALSE	0	0	0	0	NA	NA	NA	NA	NA	NA	NA	NA	NA	NA	NA	NA	NA	NA	NA	NA
FALSE	3	0.05	16	2	8	1.2	0.2	FALSE	FALSE	0.62	0.5	0.58	0.61	5.65	7.71	30.44	111.81	1.18	1.17	3.03	1.47	0.0088551	0.385578	0.09856	335.437	1.01959	1.40551	0.0660369	0.293615
FALSE	3	0.05	16	4	4	1.2	0.2	FALSE	FALSE	0.67	0.52	0.64	0.65	5.68	7.31	27.26	39.97	1.14	1.14	1.78	1.6	0.00880193	0.365625	0.110053	119.912	1.04854	1.37156	0.112385	0.319647
FALSE	3	0.05	16	8	2	1.2	0.2	FALSE	FALSE	0.66	0.46	0.67	0.68	5.73	6.78	33.88	40.04	1.1	1.1	1.45	1.39	0.00873213	0.339233	0.0885402	120.128	1.09391	1.31999	0.137486	0.2785
FALSE	3	0.05	16	16	1	1.2	0.2	FALSE	FALSE	0	0	0	0	NA	NA	NA	NA	NA	NA	NA	NA	NA	NA	NA	NA	NA	NA	NA	NA
FALSE	3	0.05	32	2	16	1.2	0.2	FALSE	FALSE	0.83	0.71	0.74	0.81	5.67	4.86	27.13	162.03	1.15	1.15	3.49	1.33	0.00882562	0.242806	0.110584	486.092	1.04591	1.37533	0.0573628	0.265005
FALSE	3	0.05	32	4	8	1.2	0.2	FALSE	FALSE	0.87	0.78	0.85	0.86	8.46	4.58	17.66	38.42	1.13	1.13	1.95	1.48	0.00590815	0.229136	0.1699	115.248	1.06197	1.36114	0.10265	0.295069
FALSE	3	0.05	32	8	4	1.2	0.2	FALSE	FALSE	0.86	0.74	0.83	0.84	3.18	4.4	15.34	26.91	1.1	1.1	1.53	1.36	0.0157006	0.219989	0.195535	80.7396	1.09367	1.31902	0.130752	0.271076
FALSE	3	0.05	32	16	2	1.2	0.2	FALSE	FALSE	0.87	0.71	0.87	0.88	3.19	4.36	22.26	25.21	1.07	1.07	1.31	1.25	0.0156837	0.218176	0.134769	75.6428	1.11867	1.28087	0.152326	0.250945
FALSE	3	0.05	32	32	1	1.2	0.2	FALSE	FALSE	0	0	0	0	NA	NA	NA	NA	NA	NA	NA	NA	NA	NA	NA	NA	NA	NA	NA	NA
FALSE	3	0.05	64	2	32	1.2	0.2	FALSE	TRUE	0.96	0.82	0.78	0.93	4.5	3.29	51.61	124.87	1.15	1.15	3.61	1.23	0.0111117	0.164488	0.0581271	374.602	1.03945	1.37803	0.0553754	0.246837
FALSE	3	0.05	64	4	16	1.2	0.2	FALSE	TRUE	0.98	0.91	0.93	0.97	3.27	3.05	13.21	41.42	1.13	1.13	2.06	1.43	0.0152979	0.152487	0.227071	124.247	1.0593	1.35546	0.0968899	0.286271
FALSE	3	0.05	64	8	8	1.2	0.2	FALSE	TRUE	0.97	0.92	0.96	0.96	3.21	2.88	8.31	14.55	1.1	1.09	1.57	1.34	0.0155651	0.144051	0.360808	43.6501	1.08863	1.30945	0.127402	0.267978
FALSE	3	0.05	64	16	4	1.2	0.2	FALSE	TRUE	0.97	0.92	0.97	0.97	3.23	2.78	8.55	11.24	1.07	1.07	1.34	1.25	0.0154908	0.138809	0.350781	33.7063	1.12082	1.28233	0.149723	0.250129
FALSE	3	0.05	64	32	2	1.2	0.2	FALSE	TRUE	0.97	0.89	0.97	0.97	3.28	2.72	9.68	8.82	1.05	1.05	1.21	1.17	0.015252	0.136181	0.309779	26.46	1.14551	1.25755	0.165116	0.234739
FALSE	3	0.05	64	64	1	1.2	0.2	FALSE	TRUE	0	0	0	0	NA	NA	NA	NA	NA	NA	NA	NA	NA	NA	NA	NA	NA	NA	NA	NA
FALSE	3	0.05	128	2	64	1.2	0.2	TRUE	TRUE	0.98	0.84	0.72	0.94	2.7	2.34	92.56	211.18	1.15	1.14	3.86	1.16	0.0185456	0.116964	0.0324126	633.554	1.0455	1.37137	0.0518158	0.232895
FALSE	3	0.05	128	4	32	1.2	0.2	TRUE	TRUE	1	0.88	0.9	0.97	2.6	2.26	12.72	54.59	1.13	1.13	2.22	1.38	0.0192471	0.113165	0.235809	163.766	1.06001	1.35228	0.0901999	0.275604
FALSE	3	0.05	128	8	16	1.2	0.2	TRUE	TRUE	1	0.97	0.98	0.99	2.3	2.24	6.13	12.36	1.11	1.1	1.61	1.4	0.021716	0.112213	0.489159	37.09	1.08193	1.32514	0.124415	0.279531
FALSE	3	0.05	128	16	8	1.2	0.2	TRUE	TRUE	1	0.98	1	0.99	2.31	2.15	4.57	6.52	1.07	1.07	1.35	1.26	0.0216609	0.107648	0.655923	19.5592	1.11845	1.28545	0.148471	0.252517
FALSE	3	0.05	128	32	4	1.2	0.2	TRUE	TRUE	1	0.98	1	1	2.28	2.09	3.95	5.08	1.05	1.05	1.22	1.18	0.0219681	0.104382	0.759365	15.2481	1.1426	1.25959	0.16414	0.236511
FALSE	3	0.05	128	64	2	1.2	0.2	TRUE	TRUE	1	0.97	0.99	0.99	2.32	2.04	4.21	5.14	1.03	1.04	1.14	1.13	0.0215817	0.102067	0.71222	15.4252	1.16172	1.24214	0.175576	0.225617
FALSE	3	0.1	4	2	2	1.2	0.2	FALSE	FALSE	0.42	0.3	0.42	0.42	2.98	7.62	38.6	33.16	1.21	1.18	2.61	1.75	0.0335133	0.762311	0.0777166	99.4668	0.995422	1.41105	0.076691	0.350832
FALSE	3	0.1	4	4	1	1.2	0.2	FALSE	FALSE	0	0	0	0	NA	NA	NA	NA	NA	NA	NA	NA	NA	NA	NA	NA	NA	NA	NA	NA
FALSE	3	0.1	8	2	4	1.2	0.2	FALSE	FALSE	0.62	0.47	0.58	0.59	5.68	6.07	31.45	48.85	1.18	1.16	3.17	1.62	0.0176065	0.607487	0.0953898	146.538	1.01882	1.3972	0.0631804	0.324394
FALSE	3	0.1	8	4	2	1.2	0.2	FALSE	FALSE	0.65	0.49	0.66	0.66	5.78	5.45	45.84	42.16	1.14	1.14	1.82	1.55	0.0172879	0.544805	0.0654386	126.472	1.04988	1.36651	0.110109	0.309754
FALSE	3	0.1	8	8	1	1.2	0.2	FALSE	FALSE	0	0	0	0	NA	NA	NA	NA	NA	NA	NA	NA	NA	NA	NA	NA	NA	NA	NA	NA
FALSE	3	0.1	16	2	8	1.2	0.2	FALSE	FALSE	0.85	0.71	0.77	0.83	6.19	4.1	42	97.22	1.18	1.16	3.53	1.38	0.0161423	0.410474	0.0714228	291.653	1.0192	1.39607	0.0567361	0.275319
FALSE	3	0.1	16	4	4	1.2	0.2	FALSE	FALSE	0.85	0.74	0.82	0.82	3.18	3.91	21.02	30.13	1.14	1.14	1.95	1.51	0.0314465	0.390924	0.14272	90.3924	1.05247	1.36325	0.102479	0.301738
FALSE	3	0.1	16	8	2	1.2	0.2	FALSE	FALSE	0.85	0.68	0.86	0.87	3.18	3.86	21.44	18.6	1.1	1.1	1.53	1.35	0.0314475	0.385961	0.139942	55.7976	1.09511	1.31827	0.13113	0.269122
FALSE	3	0.1	16	16	1	1.2	0.2	FALSE	FALSE	0	0	0	0	NA	NA	NA	NA	NA	NA	NA	NA	NA	NA	NA	NA	NA	NA	NA	NA
FALSE	3	0.1	32	2	16	1.2	0.2	FALSE	TRUE	0.96	0.83	0.81	0.93	3.79	2.96	39.65	190.14	1.15	1.15	4.03	1.25	0.0264129	0.296224	0.075669	570.428	1.0408	1.38301	0.0496541	0.25029
FALSE	3	0.1	32	4	8	1.2	0.2	FALSE	TRUE	0.97	0.88	0.94	0.95	3.27	2.81	14.26	32.54	1.13	1.14	2.11	1.43	0.0305784	0.281475	0.210353	97.6101	1.0604	1.37001	0.0946837	0.286845
FALSE	3	0.1	32	8	4	1.2	0.2	FALSE	TRUE	0.97	0.89	0.96	0.96	3.17	2.67	10.8	14.49	1.1	1.1	1.57	1.36	0.0315499	0.267491	0.277729	43.4764	1.08613	1.31914	0.127532	0.272954
FALSE	3	0.1	32	16	2	1.2	0.2	FALSE	TRUE	0.97	0.87	0.96	0.97	3.25	2.56	9.09	10.59	1.07	1.07	1.33	1.25	0.0307669	0.255886	0.330038	31.7637	1.11897	1.28152	0.149841	0.249816
FALSE	3	0.1	32	32	1	1.2	0.2	FALSE	TRUE	0	0	0	0	NA	NA	NA	NA	NA	NA	NA	NA	NA	NA	NA	NA	NA	NA	NA	NA
FALSE	3	0.1	64	2	32	1.2	0.2	TRUE	TRUE	0.98	0.83	0.8	0.95	2.63	2.21	90.3	416.65	1.16	1.14	4.12	1.2	0.0380814	0.221245	0.0332237	1249.96	1.03249	1.36235	0.0485341	0.240385
FALSE	3	0.1	64	4	16	1.2	0.2	TRUE	TRUE	1	0.91	0.94	0.99	2.42	2.18	13.54	60.41	1.15	1.13	2.3	1.39	0.0412855	0.217625	0.221514	181.231	1.04741	1.35126	0.0868575	0.278455
FALSE	3	0.1	64	8	8	1.2	0.2	TRUE	TRUE	1	0.96	0.98	0.99	2.35	2.11	6.31	11.7	1.11	1.11	1.63	1.36	0.0424851	0.211167	0.475323	35.0901	1.08455	1.32659	0.122416	0.272766
FALSE	3	0.1	64	16	4	1.2	0.2	TRUE	TRUE	1	0.98	1	1	2.26	2.07	4.83	6.57	1.07	1.07	1.35	1.27	0.0441653	0.207484	0.621209	19.6984	1.11758	1.28888	0.148025	0.253785
FALSE	3	0.1	64	32	2	1.2	0.2	TRUE	TRUE	1	0.97	1	1	2.27	1.99	4.68	5.75	1.05	1.05	1.22	1.18	0.0439906	0.199215	0.641403	17.2542	1.14271	1.26058	0.164573	0.236349
FALSE	3	0.1	64	64	1	1.2	0.2	TRUE	TRUE	0	0	0	0	NA	NA	NA	NA	NA	NA	NA	NA	NA	NA	NA	NA	NA	NA	NA	NA
FALSE	3	0.1	128	2	64	1.2	0.2	TRUE	TRUE	1	0.84	0.79	0.94	1.98	1.8	152.62	1038.7	1.14	1.13	4.59	1.09	0.0506247	0.179854	0.0196567	3116.09	1.05317	1.35205	0.0435953	0.218338
FALSE	3	0.1	128	4	32	1.2	0.2	TRUE	TRUE	1	0.87	0.92	0.97	1.93	1.78	35.16	306.96	1.13	1.12	2.45	1.34	0.0518148	0.178135	0.0853137	920.89	1.05999	1.34371	0.0816126	0.268539
FALSE	3	0.1	128	8	16	1.2	0.2	TRUE	TRUE	1	0.97	0.98	0.99	1.87	1.77	6.56	16.99	1.12	1.1	1.74	1.38	0.0534317	0.1769	0.457114	50.9566	1.07558	1.32479	0.11503	0.275643
FALSE	3	0.1	128	16	8	1.2	0.2	TRUE	TRUE	1	1	1	1	1.76	1.75	3.59	4.78	1.08	1.08	1.41	1.27	0.0569788	0.174809	0.835335	14.3526	1.11469	1.29182	0.141478	0.253219
FALSE	3	0.1	128	32	4	1.2	0.2	TRUE	TRUE	1	1	1	1	1.76	1.69	2.88	3.51	1.05	1.05	1.23	1.19	0.0567046	0.168526	1.04341	10.5288	1.13976	1.26012	0.162832	0.238714
FALSE	3	0.1	128	64	2	1.2	0.2	TRUE	TRUE	1	1	0.99	1	1.77	1.64	2.77	3.31	1.04	1.03	1.15	1.13	0.0563481	0.164122	1.08239	9.94499	1.15818	1.23999	0.174059	0.225355
FALSE	3	0.25	4	2	2	1.2	0.2	FALSE	FALSE	0.71	0.55	0.7	0.71	7.46	3.07	31.78	25.68	1.17	1.17	3.21	1.48	0.033516	0.768203	0.0944083	77.0531	1.02628	1.40321	0.0622643	0.295333
FALSE	3	0.25	4	4	1	1.2	0.2	FALSE	FALSE	0	0	0	0	NA	NA	NA	NA	NA	NA	NA	NA	NA	NA	NA	NA	NA	NA	NA	NA
FALSE	3	0.25	8	2	4	1.2	0.2	FALSE	FALSE	0.91	0.74	0.83	0.87	3.97	2.78	27.95	40.53	1.15	1.15	4.11	1.29	0.0630401	0.695514	0.107316	121.597	1.04062	1.38238	0.0486928	0.258755
FALSE	3	0.25	8	4	2	1.2	0.2	FALSE	FALSE	0.92	0.75	0.91	0.91	3.96	2.51	19.98	22	1.14	1.13	2.03	1.44	0.0630969	0.62652	0.150116	65.9994	1.05701	1.35528	0.0983394	0.287938
FALSE	3	0.25	8	8	1	1.2	0.2	FALSE	FALSE	0	0	0	0	NA	NA	NA	NA	NA	NA	NA	NA	NA	NA	NA	NA	NA	NA	NA	NA
FALSE	3	0.25	16	2	8	1.2	0.2	TRUE	TRUE	0.99	0.83	0.86	0.93	3.43	2.21	55.91	113.68	1.16	1.16	4.63	1.2	0.0728788	0.55125	0.0536577	341.041	1.03371	1.38712	0.043211	0.239683
FALSE	3	0.25	16	4	4	1.2	0.2	TRUE	TRUE	0.99	0.88	0.98	0.98	2.85	2.15	14.86	23.15	1.14	1.14	2.22	1.47	0.0877388	0.53781	0.201922	69.4496	1.04946	1.37023	0.0902906	0.293503
FALSE	3	0.25	16	8	2	1.2	0.2	TRUE	TRUE	0.99	0.93	0.98	0.98	2.59	2.04	9.68	11.94	1.11	1.1	1.57	1.38	0.0963878	0.510059	0.310061	35.8293	1.08339	1.3183	0.127041	0.275152
FALSE	3	0.25	16	16	1	1.2	0.2	TRUE	TRUE	0	0	0	0	NA	NA	NA	NA	NA	NA	NA	NA	NA	NA	NA	NA	NA	NA	NA	NA
FALSE	3	0.25	32	2	16	1.2	0.2	TRUE	TRUE	0.99	0.85	0.86	0.95	2.24	1.83	132.52	513.39	1.14	1.15	5.17	1.04	0.111781	0.457779	0.0226386	1540.18	1.04852	1.38454	0.0386924	0.2086
FALSE	3	0.25	32	4	8	1.2	0.2	TRUE	TRUE	1	0.88	0.96	0.97	2.16	1.83	30.44	61.07	1.15	1.14	2.4	1.44	0.11558	0.456908	0.0985548	183.212	1.04338	1.37001	0.083449	0.28859
FALSE	3	0.25	32	8	4	1.2	0.2	TRUE	TRUE	1	0.95	1	1	2.1	1.76	7.17	11.91	1.11	1.11	1.64	1.41	0.119307	0.439489	0.418362	35.7167	1.07851	1.33301	0.121697	0.281021
FALSE	3	0.25	32	16	2	1.2	0.2	TRUE	TRUE	1	0.97	0.99	1	1.99	1.72	4.62	5.45	1.08	1.07	1.36	1.28	0.125889	0.430227	0.649089	16.3361	1.11486	1.28403	0.146898	0.255043
FALSE	3	0.25	32	32	1	1.2	0.2	TRUE	TRUE	0	0	0	0	NA	NA	NA	NA	NA	NA	NA	NA	NA	NA	NA	NA	NA	NA	NA	NA
FALSE	3	0.25	64	2	32	1.2	0.2	TRUE	TRUE	0.98	0.74	0.85	0.94	1.74	1.63	544.7	4891.13	1.15	1.16	4.88	1.11	0.143832	0.407856	0.00550761	14673.4	1.03974	1.38936	0.0409518	0.221382
FALSE	3	0.25	64	4	16	1.2	0.2	TRUE	TRUE	1	0.86	0.96	0.98	1.76	1.64	74.71	324.62	1.16	1.14	2.5	1.41	0.142187	0.409663	0.0401571	973.865	1.0371	1.36741	0.0798445	0.282881
FALSE	3	0.25	64	8	8	1.2	0.2	TRUE	TRUE	1	0.94	0.98	0.98	1.69	1.58	9.1	27.14	1.11	1.12	1.75	1.4	0.147536	0.395993	0.329676	81.4289	1.07658	1.33803	0.114147	0.280637
FALSE	3	0.25	64	16	4	1.2	0.2	TRUE	TRUE	1	0.99	1	1	1.66	1.53	3.66	5.09	1.08	1.08	1.4	1.31	0.150856	0.382868	0.820131	15.2807	1.10749	1.29433	0.142823	0.261638
FALSE	3	0.25	64	32	2	1.2	0.2	TRUE	TRUE	1	0.99	0.99	0.99	1.6	1.5	2.74	3.08	1.05	1.05	1.23	1.2	0.156582	0.375598	1.09441	9.25375	1.13903	1.26165	0.162393	0.239629
FALSE	3	0.25	64	64	1	1.2	0.2	TRUE	TRUE	0	0	0	0	NA	NA	NA	NA	NA	NA	NA	NA	NA	NA	NA	NA	NA	NA	NA	NA
FALSE	3	0.25	128	2	64	1.2	0.2	TRUE	TRUE	0.99	0.84	0.83	0.92	1.59	1.43	2436.77	127720	1.16	1.15	5.62	1.08	0.157668	0.358122	0.00123114	383161	1.0388	1.38023	0.0355688	0.21628
FALSE	3	0.25	128	4	32	1.2	0.2	TRUE	TRUE	1	0.75	0.96	0.97	1.56	1.45	588.55	4271.11	1.15	1.15	2.53	1.39	0.160287	0.362978	0.00509724	12813.3	1.04466	1.37823	0.0791448	0.277267
FALSE	3	0.25	128	8	16	1.2	0.2	TRUE	TRUE	1	0.88	0.98	0.99	1.49	1.44	33.22	119.77	1.12	1.12	1.79	1.4	0.167882	0.360002	0.0903135	359.317	1.06878	1.33926	0.111608	0.280223
FALSE	3	0.25	128	16	8	1.2	0.2	TRUE	TRUE	1	0.98	0.99	1	1.43	1.4	4.66	9.42	1.09	1.08	1.45	1.32	0.174735	0.350054	0.643815	28.2662	1.10081	1.30166	0.137608	0.26491
FALSE	3	0.25	128	32	4	1.2	0.2	TRUE	TRUE	1	1	1	1	1.39	1.38	2.4	2.91	1.06	1.06	1.27	1.21	0.179987	0.344709	1.25154	8.74185	1.13261	1.26613	0.157593	0.241162
FALSE	3	0.25	128	64	2	1.2	0.2	TRUE	TRUE	1	0.99	0.98	0.99	1.39	1.34	2.03	2.21	1.04	1.04	1.16	1.14	0.179638	0.334644	1.47734	6.64154	1.15709	1.24522	0.172964	0.227484
FALSE	3	0.5	4	2	2	1.2	0.2	FALSE	FALSE	0.92	0.73	0.9	0.91	8.59	1.75	32.1	23.79	1.15	1.14	3.67	1.31	0.0582057	0.876634	0.0934702	71.3702	1.04028	1.36322	0.0544924	0.261683
FALSE	3	0.5	4	4	1	1.2	0.2	FALSE	FALSE	0	0	0	0	NA	NA	NA	NA	NA	NA	NA	NA	NA	NA	NA	NA	NA	NA	NA	NA
FALSE	3	0.5	8	2	4	1.2	0.2	TRUE	TRUE	0.99	0.8	0.91	0.94	3.58	1.65	55.55	50.79	1.16	1.13	4.49	1.25	0.139723	0.823769	0.0540099	152.368	1.03205	1.36088	0.0445608	0.250437
FALSE	3	0.5	8	4	2	1.2	0.2	TRUE	TRUE	0.99	0.87	0.98	0.99	2.75	1.6	16.58	17.22	1.15	1.13	2.11	1.49	0.181783	0.800523	0.180995	51.669	1.04637	1.36142	0.0946419	0.297079
FALSE	3	0.5	8	8	1	1.2	0.2	TRUE	TRUE	0	0	0	0	NA	NA	NA	NA	NA	NA	NA	NA	NA	NA	NA	NA	NA	NA	NA	NA
FALSE	3	0.5	16	2	8	1.2	0.2	TRUE	TRUE	0.99	0.8	0.86	0.92	2.22	1.56	172.17	429.73	1.16	1.14	5.41	1.1	0.224845	0.77771	0.0174249	1289.19	1.03215	1.36772	0.0369993	0.219087
FALSE	3	0.5	16	4	4	1.2	0.2	TRUE	TRUE	1	0.86	0.98	0.99	2.14	1.52	43.22	42.51	1.16	1.14	2.37	1.49	0.233818	0.759952	0.0694094	127.515	1.03693	1.36965	0.0844719	0.298543
FALSE	3	0.5	16	8	2	1.2	0.2	TRUE	TRUE	1	0.95	1	1	1.88	1.49	7.33	8.87	1.12	1.1	1.64	1.39	0.265322	0.746417	0.409379	26.6043	1.07623	1.32378	0.121596	0.278006
FALSE	3	0.5	16	16	1	1.2	0.2	TRUE	TRUE	0	0	0	0	NA	NA	NA	NA	NA	NA	NA	NA	NA	NA	NA	NA	NA	NA	NA	NA
FALSE	3	0.5	32	2	16	1.2	0.2	TRUE	TRUE	0.99	0.85	0.9	0.95	1.8	1.45	1900.9	129511	1.18	1.15	5.1	1.21	0.277976	0.72362	0.0015782	388534	1.01993	1.37447	0.0392273	0.24132
FALSE	3	0.5	32	4	8	1.2	0.2	TRUE	TRUE	1	0.82	0.96	0.97	1.75	1.44	126.23	635	1.16	1.15	2.5	1.47	0.28509	0.721715	0.0237659	1905	1.03297	1.37931	0.0800523	0.293779
FALSE	3	0.5	32	8	4	1.2	0.2	TRUE	TRUE	1	0.93	0.99	0.99	1.6	1.41	13.98	24.55	1.13	1.11	1.75	1.42	0.311744	0.703823	0.214543	73.6429	1.06636	1.33523	0.113966	0.284855
FALSE	3	0.5	32	16	2	1.2	0.2	TRUE	TRUE	1	0.99	0.99	0.99	1.56	1.36	3.72	4.48	1.08	1.08	1.39	1.3	0.321004	0.679821	0.806666	13.4542	1.10885	1.29378	0.144063	0.25971
FALSE	3	0.5	32	32	1	1.2	0.2	TRUE	TRUE	0	0	0	0	NA	NA	NA	NA	NA	NA	NA	NA	NA	NA	NA	NA	NA	NA	NA	NA
FALSE	3	0.5	64	2	32	1.2	0.2	TRUE	TRUE	0.99	0.85	0.9	0.94	1.58	1.34	2.62828e+13	303450959084623	1.16	1.15	5.15	1.16	0.315614	0.670969	1.14143e-13	910352877253870	1.03427	1.37629	0.0388122	0.232149
FALSE	3	0.5	64	4	16	1.2	0.2	TRUE	TRUE	1	0.84	0.97	0.98	1.52	1.36	4101.91	120988	1.16	1.15	2.54	1.43	0.3296	0.678832	0.000731366	362964	1.03745	1.3813	0.0787645	0.285642
FALSE	3	0.5	64	8	8	1.2	0.2	TRUE	TRUE	1	0.83	0.98	0.98	1.45	1.33	48.14	118.4	1.13	1.12	1.8	1.4	0.344446	0.662856	0.0623231	355.211	1.05952	1.34032	0.111253	0.280551
FALSE	3	0.5	64	16	4	1.2	0.2	TRUE	TRUE	1	0.97	1	0.99	1.38	1.29	5.45	10.47	1.09	1.09	1.45	1.31	0.36347	0.646099	0.550388	31.3971	1.10302	1.3058	0.137738	0.262705
FALSE	3	0.5	64	32	2	1.2	0.2	TRUE	TRUE	1	0.99	0.99	0.99	1.34	1.26	2.36	2.87	1.06	1.06	1.25	1.21	0.372928	0.632338	1.27319	8.5954	1.13503	1.26722	0.159836	0.242009
FALSE	3	0.5	64	64	1	1.2	0.2	TRUE	TRUE	0	0	0	0	NA	NA	NA	NA	NA	NA	NA	NA	NA	NA	NA	NA	NA	NA	NA	NA
FALSE	3	0.5	128	2	64	1.2	0.2	TRUE	TRUE	0.99	0.86	0.91	0.94	1.45	1.28	3.99384e+134	8.88868e+22	1.16	1.14	5.62	1.05	0.34542	0.639364	7.51158e-135	2.66661e+23	1.03465	1.36476	0.0355884	0.210662
FALSE	3	0.5	128	4	32	1.2	0.2	TRUE	TRUE	1	0.81	0.96	0.96	1.38	1.31	6.61873e+06	1.78138e+08	1.17	1.14	2.56	1.42	0.362628	0.652616	4.53259e-07	5.34414e+08	1.0272	1.37213	0.0782136	0.283595
FALSE	3	0.5	128	8	16	1.2	0.2	TRUE	TRUE	1	0.81	0.99	0.99	1.33	1.27	167.67	1319.31	1.13	1.12	1.85	1.38	0.375072	0.635872	0.0178927	3957.92	1.0627	1.34497	0.108216	0.275823
FALSE	3	0.5	128	16	8	1.2	0.2	TRUE	TRUE	1	0.89	0.98	0.99	1.3	1.23	20.1	47.54	1.09	1.09	1.47	1.31	0.386035	0.614519	0.149219	142.608	1.09934	1.3036	0.136008	0.262082
FALSE	3	0.5	128	32	4	1.2	0.2	TRUE	TRUE	1	0.99	1	1	1.25	1.21	3.3	4.14	1.06	1.06	1.28	1.24	0.400193	0.603943	0.907989	12.4295	1.13118	1.2773	0.155781	0.248185
FALSE	3	0.5	128	64	2	1.2	0.2	TRUE	TRUE	1	0.99	0.98	0.99	1.22	1.19	1.83	2.05	1.04	1.04	1.17	1.15	0.409036	0.59446	1.64275	6.13508	1.15445	1.24846	0.171292	0.22977
FALSE	3	0.75	4	2	2	1.2	0.2	TRUE	TRUE	0.97	0.79	0.96	0.96	13.89	1.29	3126.99	2646.55	1.17	1.15	3.09	1.43	0.0539979	0.966491	0.000959388	7939.64	1.02132	1.37448	0.0646873	0.286089
FALSE	3	0.75	4	4	1	1.2	0.2	TRUE	TRUE	0	0	0	0	NA	NA	NA	NA	NA	NA	NA	NA	NA	NA	NA	NA	NA	NA	NA	NA
FALSE	3	0.75	8	2	4	1.2	0.2	TRUE	TRUE	0.98	0.76	0.95	0.97	3.75	1.29	195.18	599.01	1.15	1.15	3.93	1.28	0.20001	0.966496	0.0153704	1797.03	1.044	1.38018	0.0508383	0.255105
FALSE	3	0.75	8	4	2	1.2	0.2	TRUE	TRUE	0.99	0.8	0.98	0.98	2.71	1.27	30.74	63.69	1.14	1.13	2.03	1.47	0.27716	0.952983	0.0976068	191.075	1.04973	1.35647	0.0986712	0.294297
FALSE	3	0.75	8	8	1	1.2	0.2	TRUE	TRUE	0	0	0	0	NA	NA	NA	NA	NA	NA	NA	NA	NA	NA	NA	NA	NA	NA	NA	NA
FALSE	3	0.75	16	2	8	1.2	0.2	TRUE	TRUE	0.99	0.77	0.94	0.96	2.46	1.25	1090.02	76851.4	1.16	1.15	4.37	1.27	0.305403	0.938865	0.00275225	230554	1.03622	1.38599	0.0457513	0.253202
FALSE	3	0.75	16	4	4	1.2	0.2	TRUE	TRUE	0.99	0.81	0.99	0.98	2.02	1.25	93.14	157.67	1.15	1.14	2.42	1.44	0.371605	0.934257	0.0322095	472.998	1.04474	1.37295	0.0827108	0.287617
FALSE	3	0.75	16	8	2	1.2	0.2	TRUE	TRUE	1	0.93	0.99	0.99	1.67	1.23	9.1	23.04	1.11	1.1	1.62	1.37	0.448901	0.925726	0.329781	69.1267	1.08071	1.3217	0.123269	0.273251
FALSE	3	0.75	16	16	1	1.2	0.2	TRUE	TRUE	0	0	0	0	NA	NA	NA	NA	NA	NA	NA	NA	NA	NA	NA	NA	NA	NA	NA	NA
FALSE	3	0.75	32	2	16	1.2	0.2	TRUE	TRUE	0.99	0.82	0.94	0.96	1.96	1.24	6828041324291830	2877162725580880	1.17	1.15	4.23	1.31	0.381775	0.930922	4.39365e-16	8631488176742640	1.02276	1.38	0.0472274	0.262767
FALSE	3	0.75	32	4	8	1.2	0.2	TRUE	TRUE	0.99	0.76	0.98	0.98	1.72	1.23	680.92	36661	1.17	1.15	2.36	1.48	0.43583	0.921062	0.00440581	109983	1.02973	1.38025	0.0846768	0.295791
FALSE	3	0.75	32	8	4	1.2	0.2	TRUE	TRUE	1	0.85	0.99	0.99	1.51	1.21	35.6	45.88	1.12	1.11	1.73	1.39	0.497285	0.903807	0.0842779	137.636	1.06907	1.33646	0.115733	0.278585
FALSE	3	0.75	32	16	2	1.2	0.2	TRUE	TRUE	1	0.98	0.98	0.99	1.37	1.18	4.78	6.43	1.08	1.08	1.38	1.29	0.546986	0.884135	0.627502	19.2872	1.10805	1.29329	0.144581	0.258069
FALSE	3	0.75	32	32	1	1.2	0.2	TRUE	TRUE	0	0	0	0	NA	NA	NA	NA	NA	NA	NA	NA	NA	NA	NA	NA	NA	NA	NA	NA
FALSE	3	0.75	64	2	32	1.2	0.2	TRUE	TRUE	0.98	0.79	0.9	0.93	1.71	1.2	9.49092e+147	1.49641e+29	1.16	1.14	4.5	1.17	0.437552	0.901911	3.16092e-148	4.48923e+29	1.03886	1.37084	0.0444004	0.233947
FALSE	3	0.75	64	4	16	1.2	0.2	TRUE	TRUE	1	0.77	0.98	0.98	1.57	1.22	181113	3.63176e+08	1.15	1.15	2.42	1.42	0.477773	0.912033	1.65643e-05	1.08953e+09	1.03932	1.37569	0.0826141	0.283661
FALSE	3	0.75	64	8	8	1.2	0.2	TRUE	TRUE	1	0.74	0.98	0.98	1.39	1.18	91.27	4215.07	1.12	1.12	1.74	1.38	0.539949	0.886895	0.0328677	12645.2	1.07206	1.34562	0.114922	0.27555
FALSE	3	0.75	64	16	4	1.2	0.2	TRUE	TRUE	1	0.9	0.99	0.99	1.28	1.16	18.38	35.51	1.09	1.08	1.46	1.29	0.587297	0.868009	0.163191	106.525	1.10336	1.30198	0.137384	0.257081
FALSE	3	0.75	64	32	2	1.2	0.2	TRUE	TRUE	1	0.99	1	0.99	1.21	1.14	2.83	3.36	1.06	1.05	1.26	1.2	0.618477	0.855482	1.05914	10.0725	1.13312	1.26554	0.15863	0.239872
FALSE	3	0.75	64	64	1	1.2	0.2	TRUE	TRUE	0	0	0	0	NA	NA	NA	NA	NA	NA	NA	NA	NA	NA	NA	NA	NA	NA	NA	NA
FALSE	3	0.75	128	2	64	1.2	0.2	TRUE	TRUE	0.98	0.84	0.93	0.93	1.6	1.19	5.20016e+191	1.12961e+177	1.16	1.14	4.91	1.09	0.468561	0.888845	5.76905e-192	3.38883e+177	1.03737	1.363	0.0407306	0.217856
FALSE	3	0.75	128	4	32	1.2	0.2	TRUE	TRUE	1	0.78	0.98	0.99	1.49	1.18	38687.7	4.3527e+06	1.16	1.15	2.41	1.33	0.504358	0.88361	7.75441e-05	1.30581e+07	1.03788	1.38351	0.0828199	0.266345
FALSE	3	0.75	128	8	16	1.2	0.2	TRUE	TRUE	1	0.7	0.99	0.99	1.33	1.16	461.36	3993.11	1.12	1.12	1.75	1.36	0.564677	0.870006	0.00650258	11979.3	1.06721	1.34492	0.114058	0.271408
FALSE	3	0.75	128	16	8	1.2	0.2	TRUE	TRUE	1	0.8	0.97	0.97	1.23	1.14	44.87	110.64	1.09	1.09	1.44	1.29	0.611025	0.857253	0.0668532	331.929	1.10057	1.30822	0.138481	0.25763
FALSE	3	0.75	128	32	4	1.2	0.2	TRUE	TRUE	1	0.95	0.99	0.99	1.18	1.12	9.83	14.15	1.07	1.06	1.27	1.23	0.637651	0.839778	0.305232	42.4353	1.12666	1.27305	0.157299	0.246022
FALSE	3	0.75	128	64	2	1.2	0.2	TRUE	TRUE	1	0.99	0.98	1	1.14	1.1	2.04	2.36	1.04	1.04	1.16	1.15	0.659524	0.828536	1.46949	7.08448	1.15364	1.24712	0.17191	0.230266
FALSE	9	0.01	4	2	2	1.2	0.2	FALSE	FALSE	0.18	0.07	0.19	0.19	Inf	100	Inf	Inf	1.25	1.26	1.68	2.41	0	1	0	Inf	0.959842	1.51027	0.118834	0.482711
FALSE	9	0.01	4	4	1	1.2	0.2	FALSE	FALSE	0	0	0	0	NA	NA	NA	NA	NA	NA	NA	NA	NA	NA	NA	NA	NA	NA	NA	NA
FALSE	9	0.01	8	2	4	1.2	0.2	FALSE	FALSE	0.21	0.09	0.21	0.21	Inf	100	48.94	80.37	1.23	1.24	1.77	2.3	0	1	0.183896	723.295	0.974102	1.48388	0.112922	0.459981
FALSE	9	0.01	8	4	2	1.2	0.2	FALSE	FALSE	0.27	0.12	0.28	0.28	Inf	100	12437.1	1.81099e+10	1.15	1.16	1.5	1.78	0	1	0.00072364	1.62989e+11	1.04256	1.38651	0.133222	0.355041
FALSE	9	0.01	8	8	1	1.2	0.2	FALSE	FALSE	0	0	0	0	NA	NA	NA	NA	NA	NA	NA	NA	NA	NA	NA	NA	NA	NA	NA	NA
FALSE	9	0.01	16	2	8	1.2	0.2	FALSE	FALSE	0.32	0.17	0.32	0.33	3.07972e+06	38.85	95.97	5880.96	1.24	1.22	1.81	2.19	3.24705e-09	0.388451	0.0937767	52928.6	0.971201	1.46443	0.110335	0.43897
FALSE	9	0.01	16	4	4	1.2	0.2	FALSE	FALSE	0.32	0.15	0.33	0.33	2.95373e+06	36.32	94.28	132.63	1.15	1.16	1.52	1.79	3.38555e-09	0.3632	0.0954637	1193.66	1.04768	1.39794	0.131953	0.357355
FALSE	9	0.01	16	8	2	1.2	0.2	FALSE	FALSE	0.38	0.21	0.42	0.42	3.43216e+06	33.69	676.24	6323.89	1.1	1.1	1.36	1.47	2.91362e-09	0.336892	0.013309	56915	1.08711	1.32332	0.146648	0.294122
FALSE	9	0.01	16	16	1	1.2	0.2	FALSE	FALSE	0	0	0	0	NA	NA	NA	NA	NA	NA	NA	NA	NA	NA	NA	NA	NA	NA	NA	NA
FALSE	9	0.01	32	2	16	1.2	0.2	FALSE	FALSE	0.41	0.27	0.39	0.41	2.28	21.71	39.31	292.37	1.19	1.18	2.02	1.87	0.00438525	0.21708	0.22895	2631.29	1.0062	1.4117	0.0989631	0.374801
FALSE	9	0.01	32	4	8	1.2	0.2	FALSE	FALSE	0.48	0.31	0.5	0.5	2.28	19.33	50.84	738.88	1.14	1.13	1.57	1.65	0.0043848	0.193321	0.177039	6649.92	1.05101	1.36199	0.127068	0.32948
FALSE	9	0.01	32	8	4	1.2	0.2	FALSE	FALSE	0.48	0.27	0.49	0.49	2.28	20.25	102.48	211.8	1.1	1.1	1.39	1.45	0.00438458	0.202465	0.0878202	1906.17	1.088	1.32265	0.144246	0.289585
FALSE	9	0.01	32	16	2	1.2	0.2	FALSE	FALSE	0.51	0.33	0.56	0.56	2.28	19.15	454.3	562.77	1.07	1.07	1.27	1.28	0.00438475	0.191475	0.0198107	5064.92	1.12075	1.28084	0.157069	0.25672
FALSE	9	0.01	32	32	1	1.2	0.2	FALSE	FALSE	0	0	0	0	NA	NA	NA	NA	NA	NA	NA	NA	NA	NA	NA	NA	NA	NA	NA	NA
FALSE	9	0.01	64	2	32	1.2	0.2	FALSE	FALSE	0.58	0.42	0.5	0.57	4.54	11.65	90.27	201.34	1.17	1.16	2.9	1.43	0.00220312	0.116503	0.0997057	1812.02	1.02709	1.39601	0.0690281	0.286038
FALSE	9	0.01	64	4	16	1.2	0.2	FALSE	FALSE	0.63	0.5	0.63	0.65	4.49	11.22	36.26	627.88	1.12	1.12	1.69	1.54	0.00222713	0.112154	0.248233	5650.92	1.07031	1.33945	0.118574	0.308304
FALSE	9	0.01	64	8	8	1.2	0.2	FALSE	FALSE	0.62	0.47	0.62	0.62	4.55	10.67	51.85	258.62	1.09	1.09	1.44	1.38	0.00219929	0.106725	0.173569	2327.62	1.09592	1.31192	0.138984	0.276283
FALSE	9	0.01	64	16	4	1.2	0.2	FALSE	FALSE	0.65	0.47	0.66	0.66	4.55	10.57	71.53	92.1	1.07	1.07	1.3	1.26	0.00219728	0.105657	0.125819	828.916	1.12311	1.28178	0.154428	0.252712
FALSE	9	0.01	64	32	2	1.2	0.2	FALSE	FALSE	0.68	0.44	0.74	0.74	4.55	10.31	550.87	342.06	1.05	1.05	1.19	1.19	0.00219701	0.103058	0.0163377	3078.56	1.1449	1.25841	0.167483	0.2372
FALSE	9	0.01	64	64	1	1.2	0.2	FALSE	FALSE	0	0	0	0	NA	NA	NA	NA	NA	NA	NA	NA	NA	NA	NA	NA	NA	NA	NA	NA
FALSE	9	0.01	128	2	64	1.2	0.2	FALSE	FALSE	0.77	0.64	0.66	0.79	6.05	6.75	112.92	82.42	1.16	1.15	2.63	1.47	0.0016521	0.0675222	0.0797009	741.823	1.03174	1.38012	0.0761745	0.293304
FALSE	9	0.01	128	4	32	1.2	0.2	FALSE	FALSE	0.79	0.66	0.75	0.78	7.26	6.12	35.49	91.6	1.12	1.12	1.81	1.45	0.00137684	0.0611833	0.253558	824.397	1.07169	1.33945	0.110617	0.289647
FALSE	9	0.01	128	8	16	1.2	0.2	FALSE	FALSE	0.81	0.73	0.82	0.83	8.4	6.01	24.21	133.73	1.09	1.08	1.48	1.36	0.00119018	0.0600804	0.371753	1203.59	1.10417	1.29973	0.135409	0.271527
FALSE	9	0.01	128	16	8	1.2	0.2	FALSE	FALSE	0.85	0.71	0.86	0.86	8.98	6.03	38.16	88.85	1.07	1.06	1.3	1.25	0.00111304	0.0602914	0.235839	799.683	1.12395	1.27761	0.154422	0.249086
FALSE	9	0.01	128	32	4	1.2	0.2	FALSE	FALSE	0.86	0.68	0.86	0.86	9.04	6.03	49.85	56.28	1.05	1.05	1.21	1.17	0.00110603	0.0602943	0.180536	506.527	1.1477	1.26155	0.165061	0.23443
FALSE	9	0.01	128	64	2	1.2	0.2	FALSE	FALSE	0.84	0.61	0.86	0.86	9.08	6.03	86.16	77.95	1.03	1.03	1.14	1.12	0.00110116	0.0602948	0.104453	701.506	1.16125	1.23963	0.175259	0.223983
FALSE	9	0.05	4	2	2	1.2	0.2	FALSE	FALSE	0.3	0.18	0.31	0.31	1.49	15.25	405.44	80.81	1.21	1.2	2.11	2	0.0335132	0.762438	0.022198	727.308	0.990234	1.44138	0.0948338	0.399107
FALSE	9	0.05	4	4	1	1.2	0.2	FALSE	FALSE	0	0	0	0	NA	NA	NA	NA	NA	NA	NA	NA	NA	NA	NA	NA	NA	NA	NA	NA
FALSE	9	0.05	8	2	4	1.2	0.2	FALSE	FALSE	0.46	0.29	0.42	0.43	2.89	10.87	67.52	49.45	1.19	1.2	2.52	1.89	0.0172765	0.54356	0.133286	445.023	1.00736	1.43424	0.0794908	0.377313
FALSE	9	0.05	8	4	2	1.2	0.2	FALSE	FALSE	0.44	0.28	0.46	0.46	2.89	10.76	206.02	71.63	1.14	1.15	1.67	1.63	0.0172742	0.537781	0.0436846	644.65	1.05663	1.37542	0.119851	0.325166
FALSE	9	0.05	8	8	1	1.2	0.2	FALSE	FALSE	0	0	0	0	NA	NA	NA	NA	NA	NA	NA	NA	NA	NA	NA	NA	NA	NA	NA	NA
FALSE	9	0.05	16	2	8	1.2	0.2	FALSE	FALSE	0.65	0.48	0.61	0.63	5.7	7.3	54.21	86.97	1.17	1.18	2.95	1.54	0.00877407	0.364819	0.166025	782.753	1.02366	1.41302	0.0677238	0.307199
FALSE	9	0.05	16	4	4	1.2	0.2	FALSE	FALSE	0.64	0.46	0.6	0.6	5.72	7	77.96	51.83	1.14	1.14	1.76	1.6	0.00874793	0.350215	0.115441	466.514	1.05207	1.37291	0.11393	0.319979
FALSE	9	0.05	16	8	2	1.2	0.2	FALSE	FALSE	0.66	0.42	0.68	0.68	5.73	6.73	130.2	46.91	1.09	1.1	1.44	1.41	0.00873189	0.336456	0.0691255	422.187	1.09846	1.32215	0.138479	0.281704
FALSE	9	0.05	16	16	1	1.2	0.2	FALSE	FALSE	0	0	0	0	NA	NA	NA	NA	NA	NA	NA	NA	NA	NA	NA	NA	NA	NA	NA	NA
FALSE	9	0.05	32	2	16	1.2	0.2	FALSE	FALSE	0.83	0.68	0.73	0.81	6.01	4.5	51.15	127.91	1.14	1.14	3.44	1.29	0.00832532	0.225164	0.175961	1151.2	1.05317	1.36944	0.0580984	0.257381
FALSE	9	0.05	32	4	8	1.2	0.2	FALSE	FALSE	0.85	0.7	0.82	0.82	8.48	4.41	40.08	57.68	1.13	1.13	1.92	1.44	0.00589901	0.220453	0.224548	519.11	1.06393	1.35167	0.103979	0.287593
FALSE	9	0.05	32	8	4	1.2	0.2	FALSE	FALSE	0.86	0.69	0.83	0.83	3.19	4.36	55.9	38.94	1.1	1.1	1.5	1.36	0.0156825	0.218122	0.161007	350.446	1.09427	1.32085	0.133133	0.272853
FALSE	9	0.05	32	16	2	1.2	0.2	FALSE	FALSE	0.86	0.64	0.87	0.87	3.19	4.36	64.05	36.56	1.07	1.07	1.32	1.25	0.0156827	0.218104	0.140517	329.061	1.12234	1.28143	0.152083	0.250086
FALSE	9	0.05	32	32	1	1.2	0.2	FALSE	FALSE	0	0	0	0	NA	NA	NA	NA	NA	NA	NA	NA	NA	NA	NA	NA	NA	NA	NA	NA
FALSE	9	0.05	64	2	32	1.2	0.2	FALSE	TRUE	0.94	0.8	0.77	0.92	3.57	3.19	102.07	106.4	1.15	1.14	3.74	1.25	0.0140209	0.159368	0.0881716	957.639	1.04616	1.36663	0.0534238	0.250237
FALSE	9	0.05	64	4	16	1.2	0.2	FALSE	TRUE	0.97	0.89	0.91	0.95	3.28	2.91	22.7	55.48	1.12	1.12	2.08	1.38	0.0152564	0.145351	0.39655	499.285	1.07263	1.33823	0.0961703	0.275125
FALSE	9	0.05	64	8	8	1.2	0.2	FALSE	TRUE	0.98	0.89	0.97	0.97	3.26	2.84	18.04	29.11	1.1	1.09	1.57	1.33	0.0153485	0.141857	0.498849	262	1.09501	1.31062	0.127718	0.265107
FALSE	9	0.05	64	16	4	1.2	0.2	FALSE	TRUE	0.97	0.84	0.95	0.95	3.23	2.78	19.26	17.55	1.07	1.07	1.33	1.25	0.0154849	0.139195	0.46738	157.909	1.12423	1.28502	0.150019	0.250171
FALSE	9	0.05	64	32	2	1.2	0.2	FALSE	TRUE	0.98	0.82	0.98	0.98	3.28	2.73	30.7	19.21	1.05	1.05	1.21	1.17	0.0152492	0.136361	0.293159	172.867	1.14504	1.2586	0.165144	0.234206
FALSE	9	0.05	64	64	1	1.2	0.2	FALSE	TRUE	0	0	0	0	NA	NA	NA	NA	NA	NA	NA	NA	NA	NA	NA	NA	NA	NA	NA	NA
FALSE	9	0.05	128	2	64	1.2	0.2	TRUE	TRUE	0.98	0.83	0.75	0.94	2.62	2.32	252.47	82.11	1.16	1.13	3.89	1.25	0.0191063	0.115784	0.0356479	739.015	1.03463	1.35197	0.0514336	0.250937
FALSE	9	0.05	128	4	32	1.2	0.2	TRUE	TRUE	1	0.89	0.92	0.97	2.5	2.18	25.38	83.34	1.13	1.12	2.22	1.36	0.0199959	0.108832	0.354656	750.042	1.06145	1.34301	0.0900564	0.271985
FALSE	9	0.05	128	8	16	1.2	0.2	TRUE	TRUE	1	0.97	0.97	0.99	2.39	2.11	12.16	26.82	1.1	1.1	1.58	1.36	0.0208868	0.10572	0.740405	241.411	1.09393	1.3162	0.126424	0.272144
FALSE	9	0.05	128	16	8	1.2	0.2	TRUE	TRUE	1	0.97	0.99	0.99	2.27	2.13	8.35	8.85	1.07	1.07	1.35	1.26	0.0219903	0.10664	1.07792	79.6549	1.12147	1.28557	0.148459	0.252217
FALSE	9	0.05	128	32	4	1.2	0.2	TRUE	TRUE	1	0.94	1	1	2.28	2.08	7.62	7.41	1.05	1.05	1.22	1.18	0.0219307	0.103848	1.18139	66.6762	1.14477	1.26041	0.163815	0.235743
FALSE	9	0.05	128	64	2	1.2	0.2	TRUE	TRUE	1	0.92	1	0.99	2.32	2.04	8.71	9.25	1.03	1.04	1.14	1.12	0.0215858	0.102181	1.03339	83.2078	1.16328	1.24315	0.175034	0.224894
FALSE	9	0.1	4	2	2	1.2	0.2	FALSE	FALSE	0.4	0.27	0.4	0.4	2.98	7.62	99.83	24.56	1.18	1.17	3.05	1.53	0.0335132	0.762164	0.0901504	221.012	1.01582	1.40165	0.065516	0.306181
FALSE	9	0.1	4	4	1	1.2	0.2	FALSE	FALSE	0	0	0	0	NA	NA	NA	NA	NA	NA	NA	NA	NA	NA	NA	NA	NA	NA	NA	NA
FALSE	9	0.1	8	2	4	1.2	0.2	FALSE	FALSE	0.61	0.45	0.57	0.58	5.77	5.72	77.26	42.81	1.18	1.19	3.06	1.66	0.0173394	0.572136	0.116497	385.298	1.02107	1.42863	0.0653679	0.331308
FALSE	9	0.1	8	4	2	1.2	0.2	FALSE	FALSE	0.64	0.41	0.64	0.65	5.79	5.38	119.02	41.84	1.14	1.14	1.81	1.55	0.0172769	0.538359	0.0756187	376.547	1.04827	1.36492	0.110711	0.309831
FALSE	9	0.1	8	8	1	1.2	0.2	FALSE	FALSE	0	0	0	0	NA	NA	NA	NA	NA	NA	NA	NA	NA	NA	NA	NA	NA	NA	NA	NA
FALSE	9	0.1	16	2	8	1.2	0.2	FALSE	FALSE	0.83	0.67	0.74	0.8	6.14	3.98	64.56	86.56	1.17	1.15	3.66	1.3	0.016285	0.398279	0.139405	779.001	1.02958	1.38526	0.0546955	0.260298
FALSE	9	0.1	16	4	4	1.2	0.2	FALSE	FALSE	0.85	0.64	0.81	0.81	3.18	3.86	61.01	34.99	1.15	1.14	1.89	1.54	0.0314485	0.386483	0.14752	314.951	1.04777	1.36323	0.10586	0.308603
FALSE	9	0.1	16	8	2	1.2	0.2	FALSE	FALSE	0.87	0.6	0.87	0.87	3.18	3.86	65.08	32.37	1.1	1.09	1.51	1.35	0.0314481	0.385959	0.138298	291.306	1.09006	1.30974	0.132677	0.270206
FALSE	9	0.1	16	16	1	1.2	0.2	FALSE	FALSE	0	0	0	0	NA	NA	NA	NA	NA	NA	NA	NA	NA	NA	NA	NA	NA	NA	NA	NA
FALSE	9	0.1	32	2	16	1.2	0.2	FALSE	TRUE	0.96	0.83	0.81	0.94	3.91	2.9	73.21	88.67	1.15	1.14	4.13	1.17	0.0256054	0.290101	0.122935	797.99	1.04211	1.3684	0.0484703	0.233095
FALSE	9	0.1	32	4	8	1.2	0.2	FALSE	TRUE	0.97	0.86	0.93	0.93	3.26	2.68	29.14	29.73	1.14	1.13	2.14	1.41	0.03065	0.267903	0.308867	267.562	1.0548	1.35019	0.093246	0.282697
FALSE	9	0.1	32	8	4	1.2	0.2	FALSE	TRUE	0.97	0.85	0.95	0.95	3.23	2.62	25.54	19.18	1.1	1.1	1.57	1.35	0.0309452	0.262355	0.352434	172.616	1.09145	1.31935	0.127254	0.270363
FALSE	9	0.1	32	16	2	1.2	0.2	FALSE	TRUE	0.98	0.82	0.97	0.97	3.27	2.54	26.99	19.62	1.07	1.07	1.33	1.25	0.030593	0.253907	0.333415	176.622	1.12036	1.27991	0.150215	0.249031
FALSE	9	0.1	32	32	1	1.2	0.2	FALSE	TRUE	0	0	0	0	NA	NA	NA	NA	NA	NA	NA	NA	NA	NA	NA	NA	NA	NA	NA	NA
FALSE	9	0.1	64	2	32	1.2	0.2	TRUE	TRUE	0.98	0.84	0.81	0.95	2.48	2.24	254.51	180.81	1.13	1.13	4.25	1.21	0.040382	0.223584	0.0353619	1627.32	1.06285	1.353	0.0470559	0.242546
FALSE	9	0.1	64	4	16	1.2	0.2	TRUE	TRUE	1	0.91	0.94	0.99	2.34	2.12	26.47	70.3	1.13	1.13	2.25	1.4	0.0427996	0.212238	0.339959	632.712	1.06617	1.35394	0.0889484	0.280036
FALSE	9	0.1	64	8	8	1.2	0.2	TRUE	TRUE	1	0.93	0.98	0.99	2.29	2.1	13.45	23.08	1.11	1.1	1.61	1.37	0.0437049	0.209757	0.669267	207.758	1.08541	1.31573	0.124341	0.274765
FALSE	9	0.1	64	16	4	1.2	0.2	TRUE	TRUE	1	0.93	1	1	2.3	2	10.11	10.53	1.07	1.07	1.36	1.26	0.0434752	0.200446	0.890486	94.7966	1.11885	1.28682	0.147599	0.251533
FALSE	9	0.1	64	32	2	1.2	0.2	TRUE	TRUE	1	0.94	0.99	0.99	2.28	1.99	9.31	10.39	1.05	1.05	1.22	1.18	0.0439477	0.199176	0.967175	93.5441	1.14373	1.25898	0.164051	0.235169
FALSE	9	0.1	64	64	1	1.2	0.2	TRUE	TRUE	0	0	0	0	NA	NA	NA	NA	NA	NA	NA	NA	NA	NA	NA	NA	NA	NA	NA	NA
FALSE	9	0.1	128	2	64	1.2	0.2	TRUE	TRUE	1	0.84	0.81	0.94	1.83	1.82	453.77	507.02	1.14	1.11	4.55	1.12	0.0546437	0.181592	0.0198337	4563.16	1.05235	1.3329	0.0439283	0.223459
FALSE	9	0.1	128	4	32	1.2	0.2	TRUE	TRUE	1	0.88	0.91	0.97	1.91	1.78	72.92	354.1	1.12	1.13	2.29	1.4	0.0524826	0.177775	0.123428	3186.9	1.07388	1.35395	0.0872064	0.279182
FALSE	9	0.1	128	8	16	1.2	0.2	TRUE	TRUE	1	0.96	0.96	0.98	1.79	1.73	12.19	26.92	1.1	1.1	1.73	1.36	0.0560039	0.17328	0.738018	242.323	1.08785	1.31767	0.115323	0.271861
FALSE	9	0.1	128	16	8	1.2	0.2	TRUE	TRUE	1	0.99	0.99	1	1.75	1.71	6.61	8.95	1.07	1.07	1.38	1.29	0.0570003	0.171007	1.36173	80.5694	1.11705	1.28854	0.144802	0.257097
FALSE	9	0.1	128	32	4	1.2	0.2	TRUE	TRUE	1	0.98	1	1	1.7	1.69	4.61	4.78	1.05	1.05	1.23	1.19	0.0586852	0.169068	1.95353	43.0428	1.1413	1.26085	0.162246	0.237785
FALSE	9	0.1	128	64	2	1.2	0.2	TRUE	TRUE	1	0.98	0.99	1	1.68	1.67	4.59	5.08	1.03	1.04	1.14	1.13	0.0595994	0.167464	1.96178	45.7086	1.16018	1.24278	0.175315	0.226384
FALSE	9	0.25	4	2	2	1.2	0.2	FALSE	FALSE	0.75	0.5	0.74	0.74	7.46	3.05	75.36	13.73	1.17	1.15	3.17	1.46	0.0335167	0.762929	0.119434	123.53	1.02375	1.38079	0.0630717	0.29277
FALSE	9	0.25	4	4	1	1.2	0.2	FALSE	FALSE	0	0	0	0	NA	NA	NA	NA	NA	NA	NA	NA	NA	NA	NA	NA	NA	NA	NA	NA
FALSE	9	0.25	8	2	4	1.2	0.2	FALSE	FALSE	0.91	0.72	0.82	0.86	3.97	2.68	62.69	28.1	1.16	1.15	4.08	1.34	0.0630406	0.669996	0.143569	252.922	1.0311	1.38297	0.0490503	0.268302
FALSE	9	0.25	8	4	2	1.2	0.2	FALSE	FALSE	0.91	0.68	0.9	0.91	3.97	2.49	74.61	20.98	1.14	1.13	2.03	1.43	0.0630438	0.623039	0.120628	188.834	1.05592	1.35601	0.098359	0.285605
FALSE	9	0.25	8	8	1	1.2	0.2	FALSE	FALSE	0	0	0	0	NA	NA	NA	NA	NA	NA	NA	NA	NA	NA	NA	NA	NA	NA	NA	NA
FALSE	9	0.25	16	2	8	1.2	0.2	TRUE	TRUE	0.98	0.79	0.84	0.93	3.23	2.13	100.26	73.19	1.14	1.16	4.53	1.13	0.0773997	0.532739	0.0897687	658.665	1.04828	1.38716	0.0441462	0.225083
FALSE	9	0.25	16	4	4	1.2	0.2	TRUE	TRUE	0.99	0.8	0.96	0.96	2.61	2.11	34.83	24.36	1.15	1.13	2.17	1.45	0.0958947	0.52756	0.258365	219.215	1.0461	1.35919	0.0922321	0.289204
FALSE	9	0.25	16	8	2	1.2	0.2	TRUE	TRUE	0.99	0.85	0.98	0.99	2.58	2.04	27.84	19.83	1.1	1.1	1.6	1.33	0.0970788	0.509254	0.323329	178.5	1.08798	1.31541	0.125128	0.26682
FALSE	9	0.25	16	16	1	1.2	0.2	TRUE	TRUE	0	0	0	0	NA	NA	NA	NA	NA	NA	NA	NA	NA	NA	NA	NA	NA	NA	NA	NA
FALSE	9	0.25	32	2	16	1.2	0.2	TRUE	TRUE	0.99	0.82	0.87	0.95	2.14	1.83	369.48	339.55	1.15	1.14	4.95	1.09	0.116746	0.45824	0.0243586	3055.94	1.04133	1.36472	0.0403807	0.218498
FALSE	9	0.25	32	4	8	1.2	0.2	TRUE	TRUE	1	0.86	0.96	0.97	2.13	1.8	59.85	64.08	1.14	1.14	2.43	1.41	0.117335	0.450388	0.150376	576.682	1.05021	1.36793	0.0821812	0.282056
FALSE	9	0.25	32	8	4	1.2	0.2	TRUE	TRUE	1	0.91	1	1	2.06	1.75	17.23	18.38	1.11	1.11	1.65	1.39	0.121222	0.437294	0.522206	165.427	1.07859	1.33021	0.121247	0.277726
FALSE	9	0.25	32	16	2	1.2	0.2	TRUE	TRUE	1	0.95	0.99	0.99	1.96	1.71	10.17	9.76	1.08	1.07	1.35	1.27	0.127674	0.426945	0.885269	87.8149	1.11578	1.2846	0.147894	0.254379
FALSE	9	0.25	32	32	1	1.2	0.2	TRUE	TRUE	0	0	0	0	NA	NA	NA	NA	NA	NA	NA	NA	NA	NA	NA	NA	NA	NA	NA	NA
FALSE	9	0.25	64	2	32	1.2	0.2	TRUE	TRUE	0.99	0.75	0.85	0.95	1.71	1.61	1573.35	2739.88	1.16	1.14	5.04	1.09	0.146059	0.402406	0.00572028	24658.9	1.03152	1.36291	0.0397101	0.217288
FALSE	9	0.25	64	4	16	1.2	0.2	TRUE	TRUE	1	0.84	0.95	0.96	1.74	1.59	248.16	385.64	1.15	1.14	2.52	1.39	0.143465	0.398333	0.0362671	3470.77	1.04434	1.37215	0.079216	0.277172
FALSE	9	0.25	64	8	8	1.2	0.2	TRUE	TRUE	1	0.89	0.97	0.98	1.67	1.54	20.93	33.49	1.12	1.11	1.73	1.4	0.150068	0.386189	0.430009	301.448	1.07502	1.33276	0.115432	0.280962
FALSE	9	0.25	64	16	4	1.2	0.2	TRUE	TRUE	1	0.97	1	1	1.65	1.5	6.77	7.86	1.08	1.08	1.41	1.3	0.151076	0.374089	1.32877	70.7157	1.11049	1.29395	0.142077	0.259211
FALSE	9	0.25	64	32	2	1.2	0.2	TRUE	TRUE	1	0.98	0.99	0.99	1.58	1.49	4.79	4.64	1.05	1.05	1.22	1.2	0.157816	0.372374	1.88039	41.7667	1.14075	1.26082	0.163456	0.239729
FALSE	9	0.25	64	64	1	1.2	0.2	TRUE	TRUE	0	0	0	0	NA	NA	NA	NA	NA	NA	NA	NA	NA	NA	NA	NA	NA	NA	NA	NA
FALSE	9	0.25	128	2	64	1.2	0.2	TRUE	TRUE	1	0.86	0.84	0.92	1.55	1.46	87410.1	2.61221e+07	1.15	1.16	5.45	1.14	0.16125	0.363754	0.000102963	2.35099e+08	1.04489	1.38736	0.0366807	0.227235
FALSE	9	0.25	128	4	32	1.2	0.2	TRUE	TRUE	1	0.74	0.95	0.97	1.53	1.46	14161.1	57306.1	1.16	1.14	2.52	1.38	0.1636	0.366092	0.000635545	515755	1.0369	1.37313	0.0793541	0.276157
FALSE	9	0.25	128	8	16	1.2	0.2	TRUE	TRUE	1	0.87	0.96	0.98	1.46	1.44	105.81	245.08	1.12	1.11	1.78	1.37	0.171611	0.359026	0.0850545	2205.71	1.07232	1.32943	0.112672	0.273687
FALSE	9	0.25	128	16	8	1.2	0.2	TRUE	TRUE	1	0.95	0.99	1	1.42	1.37	9.53	14.53	1.09	1.08	1.47	1.29	0.175931	0.342717	0.944292	130.751	1.10016	1.29606	0.13626	0.258711
FALSE	9	0.25	128	32	4	1.2	0.2	TRUE	TRUE	1	0.99	1	1	1.4	1.36	3.6	4.06	1.06	1.05	1.26	1.21	0.179206	0.339219	2.50126	36.5101	1.13399	1.26555	0.158513	0.241823
FALSE	9	0.25	128	64	2	1.2	0.2	TRUE	TRUE	1	0.99	0.98	0.99	1.4	1.32	2.8	2.75	1.04	1.04	1.16	1.14	0.178285	0.330314	3.20987	24.7624	1.15844	1.24433	0.173022	0.227611
FALSE	9	0.5	4	2	2	1.2	0.2	FALSE	FALSE	0.92	0.67	0.9	0.91	8.83	1.75	92.22	21.93	1.14	1.15	3.54	1.33	0.056641	0.876529	0.0975923	197.404	1.04914	1.3767	0.056537	0.266703
FALSE	9	0.5	4	4	1	1.2	0.2	FALSE	FALSE	0	0	0	0	NA	NA	NA	NA	NA	NA	NA	NA	NA	NA	NA	NA	NA	NA	NA	NA
FALSE	9	0.5	8	2	4	1.2	0.2	TRUE	TRUE	0.98	0.76	0.91	0.94	3.27	1.63	155.39	22.83	1.17	1.14	4.55	1.23	0.152998	0.814235	0.0579172	205.51	1.02453	1.3653	0.0439352	0.245081
FALSE	9	0.5	8	4	2	1.2	0.2	TRUE	TRUE	1	0.83	0.98	0.99	2.55	1.6	49.64	23.61	1.14	1.14	2.15	1.43	0.196417	0.800352	0.181293	212.5	1.05549	1.36413	0.093112	0.286931
FALSE	9	0.5	8	8	1	1.2	0.2	TRUE	TRUE	0	0	0	0	NA	NA	NA	NA	NA	NA	NA	NA	NA	NA	NA	NA	NA	NA	NA	NA
FALSE	9	0.5	16	2	8	1.2	0.2	TRUE	TRUE	0.99	0.78	0.86	0.92	2.22	1.53	550.26	319.9	1.17	1.15	5.13	1.13	0.225007	0.764466	0.0163559	2879.13	1.02922	1.37933	0.0389677	0.226952
FALSE	9	0.5	16	4	4	1.2	0.2	TRUE	TRUE	1	0.82	0.99	0.99	2.06	1.52	88.93	34.87	1.15	1.13	2.44	1.43	0.243279	0.759628	0.101204	313.865	1.03958	1.35646	0.0819228	0.286891
FALSE	9	0.5	16	8	2	1.2	0.2	TRUE	TRUE	1	0.92	0.99	0.99	1.85	1.46	20.21	28.7	1.11	1.1	1.63	1.37	0.269898	0.732086	0.445369	258.265	1.07817	1.3239	0.122547	0.274766
FALSE	9	0.5	16	16	1	1.2	0.2	TRUE	TRUE	0	0	0	0	NA	NA	NA	NA	NA	NA	NA	NA	NA	NA	NA	NA	NA	NA	NA	NA
FALSE	9	0.5	32	2	16	1.2	0.2	TRUE	TRUE	1	0.84	0.9	0.93	1.76	1.45	8654.71	140133	1.17	1.13	5.07	1.2	0.283815	0.723775	0.0010399	1.2612e+06	1.02793	1.36147	0.0394701	0.239964
FALSE	9	0.5	32	4	8	1.2	0.2	TRUE	TRUE	1	0.8	0.96	0.96	1.67	1.43	516.65	625.01	1.16	1.15	2.55	1.43	0.299423	0.713054	0.0174199	5625.06	1.03477	1.37766	0.0785111	0.285946
FALSE	9	0.5	32	8	4	1.2	0.2	TRUE	TRUE	1	0.88	0.99	0.99	1.59	1.39	32.65	26.55	1.12	1.12	1.78	1.39	0.315143	0.693546	0.275667	238.919	1.07041	1.33975	0.112529	0.278475
FALSE	9	0.5	32	16	2	1.2	0.2	TRUE	TRUE	1	0.97	1	0.99	1.54	1.35	7.61	8.57	1.08	1.08	1.38	1.3	0.324446	0.675454	1.18236	77.1267	1.11116	1.2911	0.144706	0.259438
FALSE	9	0.5	32	32	1	1.2	0.2	TRUE	TRUE	0	0	0	0	NA	NA	NA	NA	NA	NA	NA	NA	NA	NA	NA	NA	NA	NA	NA	NA
FALSE	9	0.5	64	2	32	1.2	0.2	TRUE	TRUE	0.99	0.83	0.89	0.92	1.53	1.34	2.91698e+06	1.61413e+08	1.15	1.15	5.25	1.15	0.327846	0.669821	3.08538e-06	1.45272e+09	1.04167	1.37808	0.0381283	0.229936
FALSE	9	0.5	64	4	16	1.2	0.2	TRUE	TRUE	1	0.83	0.97	0.97	1.48	1.35	1.28112e+06	6.45949e+07	1.16	1.15	2.51	1.44	0.338103	0.674422	7.02511e-06	5.81354e+08	1.03283	1.37672	0.0797199	0.288164
FALSE	9	0.5	64	8	8	1.2	0.2	TRUE	TRUE	1	0.8	0.98	0.98	1.41	1.33	159.96	182.94	1.12	1.12	1.83	1.38	0.354097	0.663739	0.0562643	1646.42	1.07379	1.34618	0.109562	0.275614
FALSE	9	0.5	64	16	4	1.2	0.2	TRUE	TRUE	1	0.95	1	1	1.37	1.28	11.46	15.84	1.09	1.09	1.45	1.31	0.36618	0.639149	0.785125	142.603	1.10206	1.30231	0.137781	0.261356
FALSE	9	0.5	64	32	2	1.2	0.2	TRUE	TRUE	1	0.99	0.99	1	1.32	1.26	4	4.1	1.06	1.06	1.25	1.22	0.3782	0.629243	2.24955	36.9022	1.13614	1.26793	0.160433	0.243245
FALSE	9	0.5	64	64	1	1.2	0.2	TRUE	TRUE	0	0	0	0	NA	NA	NA	NA	NA	NA	NA	NA	NA	NA	NA	NA	NA	NA	NA	NA
FALSE	9	0.5	128	2	64	1.2	0.2	TRUE	TRUE	0.99	0.83	0.89	0.92	1.43	1.28	9.54683e+139	7.89329e+141	1.15	1.14	5.55	1.08	0.350837	0.638365	9.42722e-140	7.10396e+142	1.04412	1.37355	0.0360177	0.2154
FALSE	9	0.5	128	4	32	1.2	0.2	TRUE	TRUE	1	0.83	0.96	0.96	1.38	1.29	7.0916e+08	8.98726e+08	1.16	1.15	2.53	1.43	0.36302	0.645045	1.26911e-08	8.08853e+09	1.03579	1.37844	0.0789373	0.285739
FALSE	9	0.5	128	8	16	1.2	0.2	TRUE	TRUE	1	0.76	0.99	0.99	1.34	1.26	2196.92	21113.6	1.13	1.12	1.79	1.4	0.373635	0.629153	0.00409664	190022	1.06385	1.34402	0.111563	0.279387
FALSE	9	0.5	128	16	8	1.2	0.2	TRUE	TRUE	1	0.86	0.98	0.98	1.29	1.22	74.56	59.92	1.09	1.09	1.48	1.3	0.388711	0.610216	0.120702	539.323	1.09799	1.30867	0.135256	0.260077
FALSE	9	0.5	128	32	4	1.2	0.2	TRUE	TRUE	1	0.97	1	0.99	1.23	1.2	5.63	6.6	1.06	1.06	1.29	1.23	0.404878	0.599173	1.59936	59.359	1.12816	1.27359	0.155299	0.2458
FALSE	9	0.5	128	64	2	1.2	0.2	TRUE	TRUE	1	0.99	0.98	0.99	1.21	1.18	2.4	2.52	1.04	1.04	1.17	1.15	0.411921	0.591436	3.74276	22.6785	1.155	1.24699	0.171289	0.229619
FALSE	9	0.75	4	2	2	1.2	0.2	TRUE	TRUE	0.96	0.76	0.94	0.96	6.08	1.29	5630.66	39839.3	1.15	1.13	3.35	1.34	0.123387	0.966491	0.00159839	358553	1.0407	1.35584	0.0596205	0.267701
FALSE	9	0.75	4	4	1	1.2	0.2	TRUE	TRUE	0	0	0	0	NA	NA	NA	NA	NA	NA	NA	NA	NA	NA	NA	NA	NA	NA	NA	NA
FALSE	9	0.75	8	2	4	1.2	0.2	TRUE	TRUE	0.98	0.74	0.96	0.97	3.55	1.29	531.74	190.35	1.14	1.15	3.9	1.27	0.211429	0.964561	0.0169255	1713.12	1.04978	1.37578	0.0512753	0.253125
FALSE	9	0.75	8	4	2	1.2	0.2	TRUE	TRUE	0.99	0.79	0.99	0.99	2.63	1.25	83.11	106.99	1.14	1.13	2.08	1.46	0.284652	0.937095	0.108295	962.918	1.05488	1.35545	0.0961241	0.29253
FALSE	9	0.75	8	8	1	1.2	0.2	TRUE	TRUE	0	0	0	0	NA	NA	NA	NA	NA	NA	NA	NA	NA	NA	NA	NA	NA	NA	NA	NA
FALSE	9	0.75	16	2	8	1.2	0.2	TRUE	TRUE	0.99	0.73	0.93	0.96	2.31	1.26	3695.54	17105.4	1.17	1.14	4.37	1.24	0.324149	0.946467	0.00243537	153949	1.0278	1.37331	0.045745	0.248158
FALSE	9	0.75	16	4	4	1.2	0.2	TRUE	TRUE	0.98	0.75	0.98	0.99	2	1.25	319.64	130.35	1.15	1.14	2.38	1.46	0.374843	0.938378	0.0281564	1173.11	1.03972	1.36587	0.0840413	0.292045
FALSE	9	0.75	16	8	2	1.2	0.2	TRUE	TRUE	1	0.89	0.99	1	1.68	1.21	27.18	57.04	1.11	1.11	1.6	1.37	0.446263	0.907882	0.331127	513.401	1.08439	1.33013	0.124875	0.274495
FALSE	9	0.75	16	16	1	1.2	0.2	TRUE	TRUE	0	0	0	0	NA	NA	NA	NA	NA	NA	NA	NA	NA	NA	NA	NA	NA	NA	NA	NA
FALSE	9	0.75	32	2	16	1.2	0.2	TRUE	TRUE	0.99	0.82	0.94	0.96	1.93	1.24	6.44227e+24	1.11349e+12	1.16	1.15	4.48	1.25	0.389162	0.931793	1.39702e-24	1.00214e+13	1.03738	1.38191	0.0446576	0.249864
FALSE	9	0.75	32	4	8	1.2	0.2	TRUE	TRUE	1	0.73	0.98	0.98	1.7	1.22	1398.59	13548.9	1.16	1.15	2.37	1.44	0.441053	0.916396	0.00643503	121940	1.03842	1.38269	0.0843168	0.288416
FALSE	9	0.75	32	8	4	1.2	0.2	TRUE	TRUE	0.99	0.83	0.99	0.98	1.48	1.21	116.92	77.6	1.13	1.11	1.75	1.38	0.50676	0.908612	0.0769741	698.419	1.06467	1.33478	0.114416	0.275708
FALSE	9	0.75	32	16	2	1.2	0.2	TRUE	TRUE	1	0.96	0.98	0.99	1.34	1.18	10.59	15.11	1.08	1.08	1.36	1.29	0.561059	0.884329	0.849583	135.99	1.1084	1.2928	0.14659	0.257453
FALSE	9	0.75	32	32	1	1.2	0.2	TRUE	TRUE	0	0	0	0	NA	NA	NA	NA	NA	NA	NA	NA	NA	NA	NA	NA	NA	NA	NA	NA
FALSE	9	0.75	64	2	32	1.2	0.2	TRUE	TRUE	0.98	0.81	0.92	0.94	1.7	1.22	1.16117e+22	2.83319e+12	1.16	1.16	4.57	1.22	0.441558	0.911622	7.75079e-22	2.54987e+13	1.03625	1.39033	0.0437746	0.243052
FALSE	9	0.75	64	4	16	1.2	0.2	TRUE	TRUE	1	0.75	0.99	0.99	1.56	1.21	282212	2.58727e+07	1.15	1.15	2.44	1.4	0.481135	0.903789	3.1891e-05	2.32854e+08	1.04227	1.37954	0.0820266	0.279822
FALSE	9	0.75	64	8	8	1.2	0.2	TRUE	TRUE	1	0.69	0.98	0.98	1.39	1.19	300.92	11473.5	1.12	1.12	1.74	1.36	0.541477	0.890614	0.0299079	103261	1.06687	1.34047	0.114751	0.272236
FALSE	9	0.75	64	16	4	1.2	0.2	TRUE	TRUE	1	0.88	0.99	0.98	1.27	1.16	58.3	29.71	1.09	1.08	1.44	1.3	0.591764	0.869106	0.154382	267.422	1.09688	1.29871	0.139235	0.260078
FALSE	9	0.75	64	32	2	1.2	0.2	TRUE	TRUE	1	0.98	0.99	0.99	1.21	1.13	5.15	5.35	1.06	1.06	1.25	1.21	0.6192	0.849247	1.74638	48.1357	1.13462	1.26771	0.16032	0.241876
FALSE	9	0.75	64	64	1	1.2	0.2	TRUE	TRUE	0	0	0	0	NA	NA	NA	NA	NA	NA	NA	NA	NA	NA	NA	NA	NA	NA	NA	NA
FALSE	9	0.75	128	2	64	1.2	0.2	TRUE	TRUE	0.98	0.82	0.93	0.93	1.62	1.19	2.97171e+180	1.3444e+163	1.16	1.14	4.78	1.11	0.463838	0.889174	3.02855e-180	1.20996e+164	1.03784	1.36347	0.0418663	0.221986
FALSE	9	0.75	128	4	32	1.2	0.2	TRUE	TRUE	1	0.82	0.98	0.99	1.47	1.19	661635	4.85185e+06	1.15	1.14	2.49	1.33	0.509435	0.890026	1.36027e-05	4.36667e+07	1.04458	1.37228	0.0803006	0.266374
FALSE	9	0.75	128	8	16	1.2	0.2	TRUE	TRUE	1	0.67	0.98	0.99	1.32	1.17	1665.23	5788.83	1.13	1.12	1.76	1.34	0.5692	0.876782	0.00540466	52099.4	1.06443	1.33915	0.113659	0.268412
FALSE	9	0.75	128	16	8	1.2	0.2	TRUE	TRUE	1	0.74	0.96	0.96	1.21	1.15	331.88	6276.13	1.1	1.09	1.43	1.29	0.618539	0.859777	0.0271179	56485.2	1.09419	1.30386	0.139405	0.25878
FALSE	9	0.75	128	32	4	1.2	0.2	TRUE	TRUE	1	0.93	0.99	0.99	1.17	1.12	27.32	22.89	1.06	1.07	1.28	1.22	0.641892	0.837163	0.329377	206.006	1.12975	1.27822	0.155929	0.243398
FALSE	9	0.75	128	64	2	1.2	0.2	TRUE	TRUE	1	0.98	0.98	1	1.13	1.1	2.98	3.11	1.04	1.04	1.17	1.15	0.662357	0.825322	3.02265	27.9708	1.15213	1.24546	0.171469	0.229272
FALSE	27	0.01	4	2	2	1.2	0.2	FALSE	FALSE	0.15	0.06	0.17	0.17	Inf	100	230153	1.21008e+06	1.23	1.28	1.66	2.41	0	1	0.000117313	3.26722e+07	0.976265	1.53598	0.120688	0.482622
FALSE	27	0.01	4	4	1	1.2	0.2	FALSE	FALSE	0	0	0	0	NA	NA	NA	NA	NA	NA	NA	NA	NA	NA	NA	NA	NA	NA	NA	NA
FALSE	27	0.01	8	2	4	1.2	0.2	FALSE	FALSE	0.22	0.1	0.22	0.22	Inf	100	1741.49	866.78	1.24	1.25	1.78	2.27	0	1	0.0155039	23402.9	0.964448	1.50557	0.112561	0.454246
FALSE	27	0.01	8	4	2	1.2	0.2	FALSE	FALSE	0.24	0.11	0.27	0.27	Inf	100	Inf	Inf	1.15	1.17	1.44	1.85	0	1	0	Inf	1.04049	1.3991	0.138765	0.370232
FALSE	27	0.01	8	8	1	1.2	0.2	FALSE	FALSE	0	0	0	0	NA	NA	NA	NA	NA	NA	NA	NA	NA	NA	NA	NA	NA	NA	NA	NA
FALSE	27	0.01	16	2	8	1.2	0.2	FALSE	FALSE	0.3	0.15	0.3	0.3	2.64577e+06	38.73	209.34	129.4	1.22	1.23	1.8	2.22	3.77962e-09	0.387298	0.128975	3493.67	0.980731	1.47519	0.111029	0.443208
FALSE	27	0.01	16	4	4	1.2	0.2	FALSE	FALSE	0.35	0.14	0.33	0.34	3.86109e+06	37.95	445.1	244620	1.15	1.16	1.51	1.78	2.58994e-09	0.379518	0.0606602	6.60473e+06	1.04083	1.38999	0.132643	0.356205
FALSE	27	0.01	16	8	2	1.2	0.2	FALSE	FALSE	0.34	0.17	0.37	0.37	7.99774e+06	38.75	6.48638e+12	237766462251647	1.1	1.1	1.35	1.48	1.25035e-09	0.387456	4.16257e-12	6419694480794470	1.08837	1.32102	0.148245	0.29686
FALSE	27	0.01	16	16	1	1.2	0.2	FALSE	FALSE	0	0	0	0	NA	NA	NA	NA	NA	NA	NA	NA	NA	NA	NA	NA	NA	NA	NA	NA
FALSE	27	0.01	32	2	16	1.2	0.2	FALSE	FALSE	0.42	0.29	0.41	0.44	2.28	20.27	116.42	387.1	1.17	1.19	1.99	1.85	0.00438518	0.202745	0.231926	10451.6	1.02171	1.42297	0.100752	0.369064
FALSE	27	0.01	32	4	8	1.2	0.2	FALSE	FALSE	0.46	0.27	0.47	0.47	2.28	19.29	217.61	1948.85	1.14	1.15	1.55	1.69	0.00438479	0.192856	0.124077	52618.9	1.05249	1.37477	0.129214	0.338101
FALSE	27	0.01	32	8	4	1.2	0.2	FALSE	FALSE	0.5	0.28	0.49	0.49	2.28	19.33	505.39	32372.4	1.11	1.09	1.4	1.44	0.00438462	0.193257	0.0534237	874054	1.08416	1.31264	0.143302	0.288244
FALSE	27	0.01	32	16	2	1.2	0.2	FALSE	FALSE	0.49	0.27	0.55	0.55	2.28	19.14	1.52062e+09	3.27326e+10	1.07	1.07	1.25	1.3	0.00438407	0.191383	1.7756e-08	8.83779e+11	1.12362	1.28314	0.159681	0.260962
FALSE	27	0.01	32	32	1	1.2	0.2	FALSE	FALSE	0	0	0	0	NA	NA	NA	NA	NA	NA	NA	NA	NA	NA	NA	NA	NA	NA	NA	NA
FALSE	27	0.01	64	2	32	1.2	0.2	FALSE	FALSE	0.58	0.44	0.52	0.57	4.53	10.86	166.2	114.03	1.17	1.16	2.54	1.44	0.00220703	0.108572	0.162455	3078.9	1.02565	1.39241	0.0788627	0.288914
FALSE	27	0.01	64	4	16	1.2	0.2	FALSE	FALSE	0.65	0.51	0.63	0.66	4.46	10.82	81.2	563.06	1.12	1.11	1.64	1.54	0.00224003	0.108224	0.332521	15202.7	1.0721	1.33607	0.121599	0.307369
FALSE	27	0.01	64	8	8	1.2	0.2	FALSE	FALSE	0.65	0.44	0.64	0.64	4.55	10.3	156.49	1897.56	1.09	1.1	1.4	1.38	0.00219731	0.103007	0.172532	51234	1.09808	1.31485	0.142364	0.27557
FALSE	27	0.01	64	16	4	1.2	0.2	FALSE	FALSE	0.66	0.42	0.68	0.68	4.55	10.34	491.71	68340.3	1.07	1.07	1.3	1.26	0.00219701	0.103426	0.0549099	1.84519e+06	1.12328	1.28236	0.153976	0.252818
FALSE	27	0.01	64	32	2	1.2	0.2	FALSE	FALSE	0.68	0.38	0.74	0.74	4.55	10.28	7599.15	15570.1	1.05	1.05	1.21	1.17	0.00219695	0.102805	0.00355303	420393	1.14826	1.25918	0.165728	0.234364
FALSE	27	0.01	64	64	1	1.2	0.2	FALSE	FALSE	0	0	0	0	NA	NA	NA	NA	NA	NA	NA	NA	NA	NA	NA	NA	NA	NA	NA	NA
FALSE	27	0.01	128	2	64	1.2	0.2	FALSE	FALSE	0.77	0.65	0.62	0.76	6.48	6.5	326.78	28	1.15	1.15	2.55	1.41	0.00154332	0.0650348	0.0826245	756.097	1.04788	1.38296	0.0784491	0.282446
FALSE	27	0.01	128	4	32	1.2	0.2	FALSE	FALSE	0.8	0.65	0.75	0.79	7.93	6.03	94.57	94.16	1.12	1.12	1.79	1.46	0.00126125	0.0603056	0.285517	2542.32	1.07205	1.34006	0.111435	0.292151
FALSE	27	0.01	128	8	16	1.2	0.2	FALSE	FALSE	0.84	0.74	0.82	0.84	8.59	5.99	44.57	553.63	1.08	1.08	1.44	1.35	0.00116458	0.0599419	0.60582	14947.9	1.1124	1.2959	0.138641	0.270533
FALSE	27	0.01	128	16	8	1.2	0.2	FALSE	FALSE	0.83	0.62	0.81	0.81	9	6.03	114.68	1820.61	1.06	1.06	1.3	1.23	0.00111083	0.0602866	0.235444	49156.5	1.13015	1.27695	0.154176	0.246765
FALSE	27	0.01	128	32	4	1.2	0.2	FALSE	FALSE	0.86	0.61	0.84	0.84	9.09	6.03	207.08	432.18	1.05	1.05	1.2	1.18	0.00110053	0.0602945	0.130387	11668.8	1.14614	1.25867	0.16624	0.235718
FALSE	27	0.01	128	64	2	1.2	0.2	FALSE	FALSE	0.84	0.55	0.88	0.88	9.09	6.03	768.46	248.56	1.03	1.03	1.14	1.12	0.00110002	0.0602935	0.035135	6711.07	1.16209	1.24038	0.175748	0.224281
FALSE	27	0.05	4	2	2	1.2	0.2	FALSE	FALSE	0.3	0.16	0.3	0.3	1.49	15.24	377.26	295.23	1.2	1.2	2.06	2.05	0.0335128	0.762206	0.0715694	7971.25	1.0005	1.43722	0.0972335	0.409158
FALSE	27	0.05	4	4	1	1.2	0.2	FALSE	FALSE	0	0	0	0	NA	NA	NA	NA	NA	NA	NA	NA	NA	NA	NA	NA	NA	NA	NA	NA
FALSE	27	0.05	8	2	4	1.2	0.2	FALSE	FALSE	0.41	0.25	0.38	0.39	2.89	10.85	176.79	35.25	1.21	1.21	2.39	1.92	0.0172752	0.542394	0.152725	951.65	0.995583	1.44948	0.0836585	0.383445
FALSE	27	0.05	8	4	2	1.2	0.2	FALSE	FALSE	0.49	0.24	0.49	0.49	2.89	10.75	1951.61	171.15	1.14	1.14	1.64	1.67	0.0172743	0.537449	0.0138347	4621.06	1.05152	1.36685	0.12199	0.333268
FALSE	27	0.05	8	8	1	1.2	0.2	FALSE	FALSE	0	0	0	0	NA	NA	NA	NA	NA	NA	NA	NA	NA	NA	NA	NA	NA	NA	NA	NA
FALSE	27	0.05	16	2	8	1.2	0.2	FALSE	FALSE	0.65	0.48	0.62	0.64	5.71	7.33	168.87	90.78	1.17	1.17	2.74	1.49	0.00875188	0.366331	0.15989	2451.14	1.029	1.40501	0.0729455	0.298435
FALSE	27	0.05	16	4	4	1.2	0.2	FALSE	FALSE	0.65	0.44	0.61	0.61	5.72	6.81	359.04	205.95	1.14	1.14	1.76	1.57	0.00873702	0.340421	0.0752001	5560.75	1.0561	1.37182	0.113481	0.31344
FALSE	27	0.05	16	8	2	1.2	0.2	FALSE	FALSE	0.66	0.36	0.67	0.68	5.73	6.71	795.14	94.55	1.1	1.1	1.49	1.35	0.00873159	0.33571	0.0339563	2552.84	1.09529	1.31739	0.133832	0.270964
FALSE	27	0.05	16	16	1	1.2	0.2	FALSE	FALSE	0	0	0	0	NA	NA	NA	NA	NA	NA	NA	NA	NA	NA	NA	NA	NA	NA	NA	NA
FALSE	27	0.05	32	2	16	1.2	0.2	FALSE	FALSE	0.8	0.67	0.72	0.81	6.16	4.54	112.89	106.83	1.13	1.13	3.36	1.28	0.00812274	0.226949	0.239165	2884.43	1.0616	1.35812	0.0595287	0.255384
FALSE	27	0.05	32	4	8	1.2	0.2	FALSE	FALSE	0.85	0.68	0.82	0.82	8.51	4.38	107.44	68.87	1.13	1.12	1.85	1.46	0.00587303	0.21885	0.251297	1859.43	1.06335	1.34695	0.108268	0.29137
FALSE	27	0.05	32	8	4	1.2	0.2	FALSE	FALSE	0.86	0.62	0.8	0.81	3.19	4.36	215.38	105.86	1.1	1.09	1.51	1.35	0.0156836	0.218141	0.125359	2858.24	1.09103	1.31263	0.132742	0.270685
FALSE	27	0.05	32	16	2	1.2	0.2	FALSE	FALSE	0.86	0.54	0.86	0.87	3.19	4.36	407.76	41.67	1.07	1.07	1.33	1.23	0.0156823	0.218111	0.066216	1125.19	1.12368	1.27891	0.150143	0.246287
FALSE	27	0.05	32	32	1	1.2	0.2	FALSE	FALSE	0	0	0	0	NA	NA	NA	NA	NA	NA	NA	NA	NA	NA	NA	NA	NA	NA	NA	NA
FALSE	27	0.05	64	2	32	1.2	0.2	FALSE	TRUE	0.95	0.8	0.8	0.92	3.78	3.18	219.53	67.36	1.14	1.12	3.82	1.24	0.0132184	0.159184	0.122993	1818.74	1.05014	1.34061	0.0523727	0.248253
FALSE	27	0.05	64	4	16	1.2	0.2	FALSE	TRUE	0.97	0.87	0.91	0.95	3.26	2.89	48.08	129.75	1.11	1.11	1.96	1.41	0.0153505	0.144453	0.561621	3503.21	1.08098	1.33759	0.102025	0.282217
FALSE	27	0.05	64	8	8	1.2	0.2	FALSE	TRUE	0.98	0.86	0.94	0.94	3.28	2.79	53.7	80.39	1.09	1.09	1.52	1.34	0.0152559	0.139637	0.502795	2170.64	1.09879	1.30757	0.131966	0.268675
FALSE	27	0.05	64	16	4	1.2	0.2	FALSE	TRUE	0.98	0.76	0.96	0.96	3.28	2.72	96.43	37.23	1.07	1.07	1.35	1.23	0.0152236	0.135838	0.279992	1005.14	1.12394	1.28103	0.148492	0.246729
FALSE	27	0.05	64	32	2	1.2	0.2	FALSE	TRUE	0.98	0.74	0.97	0.97	3.28	2.72	117.36	57.63	1.05	1.05	1.2	1.18	0.0152369	0.136013	0.230062	1556.01	1.14465	1.25689	0.166153	0.235767
FALSE	27	0.05	64	64	1	1.2	0.2	FALSE	TRUE	0	0	0	0	NA	NA	NA	NA	NA	NA	NA	NA	NA	NA	NA	NA	NA	NA	NA	NA
FALSE	27	0.05	128	2	64	1.2	0.2	TRUE	TRUE	0.98	0.84	0.72	0.93	2.56	2.3	845.75	27.94	1.14	1.14	3.76	1.22	0.0195279	0.11495	0.0319244	754.334	1.0528	1.37352	0.0532573	0.244897
FALSE	27	0.05	128	4	32	1.2	0.2	TRUE	TRUE	1	0.84	0.9	0.96	2.37	2.18	76.11	67.86	1.13	1.11	2.36	1.3	0.021116	0.109065	0.354728	1832.12	1.05958	1.33217	0.0847772	0.260364
FALSE	27	0.05	128	8	16	1.2	0.2	TRUE	TRUE	1	0.94	0.94	0.97	2.36	2.1	23.57	83.89	1.09	1.09	1.57	1.33	0.0211608	0.104949	1.14532	2265.08	1.10528	1.30515	0.127428	0.266046
FALSE	27	0.05	128	16	8	1.2	0.2	TRUE	TRUE	1	0.95	0.98	0.99	2.35	2.05	19.7	27.9	1.06	1.06	1.35	1.24	0.021311	0.102415	1.37024	753.318	1.12838	1.27768	0.14781	0.248637
FALSE	27	0.05	128	32	4	1.2	0.2	TRUE	TRUE	1	0.86	1	1	2.33	2.04	29.33	15.49	1.05	1.05	1.22	1.18	0.0214137	0.101797	0.920436	418.201	1.14521	1.25921	0.164457	0.235706
FALSE	27	0.05	128	64	2	1.2	0.2	TRUE	TRUE	1	0.85	0.98	0.98	2.33	2.03	30.67	42.24	1.03	1.03	1.14	1.12	0.0214141	0.101339	0.880197	1140.56	1.16009	1.23982	0.175409	0.224888
FALSE	27	0.1	4	2	2	1.2	0.2	FALSE	FALSE	0.44	0.25	0.45	0.45	2.98	7.62	355.1	17.14	1.19	1.17	2.73	1.67	0.0335133	0.762188	0.0760355	462.796	1.00811	1.40595	0.0732407	0.333506
FALSE	27	0.1	4	4	1	1.2	0.2	FALSE	FALSE	0	0	0	0	NA	NA	NA	NA	NA	NA	NA	NA	NA	NA	NA	NA	NA	NA	NA	NA
FALSE	27	0.1	8	2	4	1.2	0.2	FALSE	FALSE	0.64	0.42	0.57	0.58	5.78	5.4	171.8	30.42	1.19	1.16	3.18	1.55	0.0172918	0.539788	0.157164	821.272	1.01196	1.3959	0.0628627	0.310205
FALSE	27	0.1	8	4	2	1.2	0.2	FALSE	FALSE	0.65	0.39	0.65	0.66	5.79	5.38	587.26	39.12	1.14	1.13	1.91	1.44	0.0172761	0.53769	0.0459763	1056.21	1.05583	1.35514	0.104556	0.288473
FALSE	27	0.1	8	8	1	1.2	0.2	FALSE	FALSE	0	0	0	0	NA	NA	NA	NA	NA	NA	NA	NA	NA	NA	NA	NA	NA	NA	NA	NA
FALSE	27	0.1	16	2	8	1.2	0.2	FALSE	FALSE	0.83	0.66	0.76	0.81	6.41	3.89	138.67	49.13	1.15	1.14	3.5	1.29	0.0156086	0.389303	0.194704	1326.4	1.04526	1.36921	0.0571057	0.258399
FALSE	27	0.1	16	4	4	1.2	0.2	FALSE	FALSE	0.85	0.6	0.78	0.78	9.19	3.86	273.98	63.06	1.14	1.13	1.96	1.48	0.0108831	0.385998	0.0985477	1702.49	1.05351	1.36055	0.102106	0.296725
FALSE	27	0.1	16	8	2	1.2	0.2	FALSE	FALSE	0.86	0.55	0.86	0.87	3.18	3.86	453.48	82.97	1.09	1.09	1.5	1.35	0.0314483	0.385955	0.0595401	2240.18	1.09739	1.3135	0.13296	0.269794
FALSE	27	0.1	16	16	1	1.2	0.2	FALSE	FALSE	0	0	0	0	NA	NA	NA	NA	NA	NA	NA	NA	NA	NA	NA	NA	NA	NA	NA	NA
FALSE	27	0.1	32	2	16	1.2	0.2	FALSE	TRUE	0.95	0.79	0.81	0.93	3.4	2.9	195.59	59.07	1.15	1.13	4.05	1.18	0.0294103	0.290049	0.138043	1594.93	1.0419	1.35693	0.0493312	0.235491
FALSE	27	0.1	32	4	8	1.2	0.2	FALSE	TRUE	0.97	0.84	0.93	0.94	3.27	2.63	73.83	65.97	1.12	1.12	2.07	1.4	0.0305844	0.262867	0.365698	1781.21	1.06964	1.34981	0.0966268	0.279681
FALSE	27	0.1	32	8	4	1.2	0.2	FALSE	TRUE	0.97	0.78	0.95	0.95	3.26	2.59	126.22	27.66	1.1	1.1	1.56	1.36	0.0306514	0.259458	0.213908	746.711	1.09562	1.32036	0.128481	0.27148
FALSE	27	0.1	32	16	2	1.2	0.2	FALSE	TRUE	0.97	0.68	0.96	0.97	3.27	2.54	133.48	61.45	1.07	1.07	1.34	1.23	0.0305714	0.253723	0.202281	1659.15	1.12355	1.27871	0.148737	0.245461
FALSE	27	0.1	32	32	1	1.2	0.2	FALSE	TRUE	0	0	0	0	NA	NA	NA	NA	NA	NA	NA	NA	NA	NA	NA	NA	NA	NA	NA	NA
FALSE	27	0.1	64	2	32	1.2	0.2	TRUE	TRUE	0.97	0.84	0.78	0.94	2.62	2.17	723.59	44.77	1.14	1.13	4.77	1.18	0.0381879	0.21654	0.0373138	1208.87	1.04847	1.35484	0.0419398	0.235051
FALSE	27	0.1	64	4	16	1.2	0.2	TRUE	TRUE	1	0.88	0.93	0.97	2.35	2.06	50.09	182.4	1.12	1.1	2.2	1.33	0.0426243	0.206133	0.539063	4924.67	1.07222	1.32352	0.0910928	0.266747
FALSE	27	0.1	64	8	8	1.2	0.2	TRUE	TRUE	1	0.91	0.97	0.98	2.3	2.06	36.56	64.4	1.09	1.09	1.62	1.34	0.0434007	0.206406	0.738463	1738.83	1.10161	1.31119	0.123829	0.267361
FALSE	27	0.1	64	16	4	1.2	0.2	TRUE	TRUE	1	0.83	0.99	0.99	2.31	1.98	39.69	13.99	1.07	1.07	1.36	1.25	0.0432509	0.197605	0.680286	377.687	1.11962	1.28376	0.146906	0.249736
FALSE	27	0.1	64	32	2	1.2	0.2	TRUE	TRUE	1	0.83	0.99	0.99	2.29	1.99	34.06	34.5	1.05	1.05	1.22	1.17	0.0437046	0.198574	0.792801	931.429	1.14542	1.25851	0.164098	0.234298
FALSE	27	0.1	64	64	1	1.2	0.2	TRUE	TRUE	0	0	0	0	NA	NA	NA	NA	NA	NA	NA	NA	NA	NA	NA	NA	NA	NA	NA	NA
FALSE	27	0.1	128	2	64	1.2	0.2	TRUE	TRUE	0.99	0.82	0.8	0.94	1.87	1.8	1260.53	182.68	1.12	1.12	4.27	1.18	0.0533915	0.180077	0.0214196	4932.28	1.06902	1.34938	0.046883	0.235017
FALSE	27	0.1	128	4	32	1.2	0.2	TRUE	TRUE	1	0.87	0.92	0.97	1.83	1.76	146.89	127.53	1.12	1.11	2.42	1.35	0.0545682	0.175978	0.183816	3443.29	1.07302	1.33365	0.0828089	0.270317
FALSE	27	0.1	128	8	16	1.2	0.2	TRUE	TRUE	1	0.93	0.94	0.98	1.83	1.68	28.61	70.37	1.1	1.09	1.65	1.33	0.0546028	0.168205	0.9436	1900.04	1.09476	1.31043	0.121443	0.266454
FALSE	27	0.1	128	16	8	1.2	0.2	TRUE	TRUE	1	0.97	0.98	0.99	1.75	1.69	14.23	25.82	1.07	1.07	1.38	1.28	0.0571644	0.169308	1.89679	697.2	1.12495	1.28271	0.14495	0.255579
FALSE	27	0.1	128	32	4	1.2	0.2	TRUE	TRUE	1	0.92	1	1	1.71	1.68	13.53	12.16	1.05	1.05	1.23	1.19	0.0585134	0.167893	1.99499	328.218	1.14247	1.25917	0.162923	0.237397
FALSE	27	0.1	128	64	2	1.2	0.2	TRUE	TRUE	1	0.92	0.98	0.98	1.81	1.62	14.55	16.31	1.03	1.03	1.15	1.12	0.0552727	0.161662	1.85571	440.297	1.16049	1.24127	0.174603	0.224664
FALSE	27	0.25	4	2	2	1.2	0.2	FALSE	FALSE	0.75	0.49	0.74	0.75	7.46	3.05	233.88	12.79	1.16	1.16	3.15	1.48	0.0335167	0.762778	0.115443	345.369	1.03005	1.39327	0.063446	0.296352
FALSE	27	0.25	4	4	1	1.2	0.2	FALSE	FALSE	0	0	0	0	NA	NA	NA	NA	NA	NA	NA	NA	NA	NA	NA	NA	NA	NA	NA	NA
FALSE	27	0.25	8	2	4	1.2	0.2	FALSE	FALSE	0.91	0.66	0.83	0.85	3.97	2.58	174.81	13.95	1.17	1.15	3.91	1.36	0.0630397	0.644543	0.154457	376.768	1.02242	1.38048	0.0511606	0.271125
FALSE	27	0.25	8	4	2	1.2	0.2	FALSE	FALSE	0.92	0.62	0.92	0.92	3.97	2.49	219.08	58.83	1.14	1.12	2.01	1.46	0.0630475	0.623269	0.123243	1588.54	1.05701	1.34799	0.0996007	0.292241
FALSE	27	0.25	8	8	1	1.2	0.2	FALSE	FALSE	0	0	0	0	NA	NA	NA	NA	NA	NA	NA	NA	NA	NA	NA	NA	NA	NA	NA	NA
FALSE	27	0.25	16	2	8	1.2	0.2	TRUE	TRUE	0.98	0.78	0.87	0.93	2.64	2.2	352.54	34.59	1.16	1.15	4.41	1.17	0.0945518	0.549098	0.0765874	934.002	1.03403	1.37586	0.0453493	0.234991
FALSE	27	0.25	16	4	4	1.2	0.2	TRUE	TRUE	0.99	0.76	0.96	0.96	2.59	2.06	189.39	28.02	1.14	1.14	2.18	1.45	0.0964433	0.516129	0.142563	756.565	1.05524	1.36832	0.0917731	0.289042
FALSE	27	0.25	16	8	2	1.2	0.2	TRUE	TRUE	0.99	0.78	0.98	0.99	2.58	2.03	139.63	51.84	1.1	1.1	1.56	1.35	0.0970737	0.508334	0.193375	1399.77	1.0879	1.31584	0.128588	0.26996
FALSE	27	0.25	16	16	1	1.2	0.2	TRUE	TRUE	0	0	0	0	NA	NA	NA	NA	NA	NA	NA	NA	NA	NA	NA	NA	NA	NA	NA	NA
FALSE	27	0.25	32	2	16	1.2	0.2	TRUE	TRUE	0.99	0.85	0.86	0.94	2.15	1.85	1263.75	183.87	1.17	1.15	5.04	1.1	0.116183	0.463698	0.0213651	4964.51	1.0292	1.38017	0.0397044	0.220859
FALSE	27	0.25	32	4	8	1.2	0.2	TRUE	TRUE	1	0.84	0.95	0.96	2.19	1.75	167.02	60.66	1.14	1.14	2.34	1.4	0.114231	0.437646	0.161657	1637.9	1.05514	1.37073	0.0855204	0.279706
FALSE	27	0.25	32	8	4	1.2	0.2	TRUE	TRUE	1	0.84	1	1	1.95	1.75	61.73	45.71	1.11	1.11	1.66	1.36	0.128494	0.436282	0.437382	1234.12	1.08428	1.32675	0.120493	0.271524
FALSE	27	0.25	32	16	2	1.2	0.2	TRUE	TRUE	1	0.88	0.99	0.99	1.92	1.71	37.67	33.3	1.07	1.07	1.37	1.25	0.130389	0.428115	0.716658	899.165	1.12158	1.28506	0.146176	0.249635
FALSE	27	0.25	32	32	1	1.2	0.2	TRUE	TRUE	0	0	0	0	NA	NA	NA	NA	NA	NA	NA	NA	NA	NA	NA	NA	NA	NA	NA	NA
FALSE	27	0.25	64	2	32	1.2	0.2	TRUE	TRUE	0.98	0.77	0.88	0.95	1.7	1.62	9934.47	12683.5	1.17	1.14	4.58	1.17	0.1468	0.405782	0.00271781	342454	1.02949	1.36938	0.0436867	0.233232
FALSE	27	0.25	64	4	16	1.2	0.2	TRUE	TRUE	1	0.84	0.97	0.98	1.7	1.59	809.75	370.06	1.15	1.13	2.58	1.36	0.147225	0.398119	0.0333436	9991.61	1.04629	1.3577	0.0773927	0.271472
FALSE	27	0.25	64	8	8	1.2	0.2	TRUE	TRUE	1	0.86	0.96	0.97	1.67	1.52	56.06	54.53	1.1	1.1	1.8	1.32	0.149509	0.379603	0.481591	1472.24	1.08856	1.32335	0.111161	0.264354
FALSE	27	0.25	64	16	4	1.2	0.2	TRUE	TRUE	1	0.92	1	1	1.6	1.5	20.45	16.66	1.08	1.08	1.41	1.27	0.156004	0.375914	1.31999	449.907	1.11613	1.29259	0.141383	0.253533
FALSE	27	0.25	64	32	2	1.2	0.2	TRUE	TRUE	1	0.93	0.99	0.99	1.57	1.49	15.58	18.34	1.05	1.05	1.23	1.19	0.159534	0.372568	1.73314	495.169	1.14266	1.2607	0.162828	0.237562
FALSE	27	0.25	64	64	1	1.2	0.2	TRUE	TRUE	0	0	0	0	NA	NA	NA	NA	NA	NA	NA	NA	NA	NA	NA	NA	NA	NA	NA	NA
FALSE	27	0.25	128	2	64	1.2	0.2	TRUE	TRUE	0.99	0.83	0.83	0.91	1.52	1.48	3.89876e+07	1.22782e+08	1.16	1.15	5.15	1.14	0.164476	0.369614	6.92528e-07	3.31512e+09	1.03098	1.38428	0.0388317	0.228343
FALSE	27	0.25	128	4	32	1.2	0.2	TRUE	TRUE	1	0.75	0.96	0.97	1.49	1.46	644003	244414	1.15	1.15	2.45	1.44	0.167648	0.364111	4.19253e-05	6.59916e+06	1.04031	1.37815	0.0816583	0.288736
FALSE	27	0.25	128	8	16	1.2	0.2	TRUE	TRUE	1	0.82	0.97	0.98	1.45	1.42	357.18	128.75	1.12	1.11	1.81	1.35	0.172215	0.3561	0.0755918	3476.32	1.07016	1.32978	0.110742	0.269479
FALSE	27	0.25	128	16	8	1.2	0.2	TRUE	TRUE	1	0.92	0.96	0.99	1.4	1.37	21.16	46.41	1.08	1.07	1.47	1.27	0.178834	0.341873	1.27597	1253.15	1.11347	1.28998	0.13561	0.253082
FALSE	27	0.25	128	32	4	1.2	0.2	TRUE	TRUE	1	0.96	1	1	1.4	1.34	9.77	10.27	1.06	1.05	1.25	1.21	0.178533	0.334275	2.7629	277.273	1.13646	1.26589	0.16003	0.242254
FALSE	27	0.25	128	64	2	1.2	0.2	TRUE	TRUE	1	0.96	0.98	0.98	1.37	1.34	6.97	6.51	1.04	1.04	1.16	1.13	0.182104	0.334285	3.87618	175.664	1.159	1.24212	0.172729	0.226686
FALSE	27	0.5	4	2	2	1.2	0.2	FALSE	FALSE	0.93	0.67	0.9	0.93	8.44	1.75	250.22	14.63	1.15	1.15	3.35	1.34	0.0592728	0.87653	0.107906	394.918	1.04575	1.37449	0.0597722	0.268636
FALSE	27	0.5	4	4	1	1.2	0.2	FALSE	FALSE	0	0	0	0	NA	NA	NA	NA	NA	NA	NA	NA	NA	NA	NA	NA	NA	NA	NA	NA
FALSE	27	0.5	8	2	4	1.2	0.2	TRUE	TRUE	0.98	0.78	0.91	0.95	3.25	1.63	403.29	8.99	1.16	1.14	4.8	1.23	0.154063	0.815861	0.0669486	242.781	1.03481	1.3668	0.0416694	0.24524
FALSE	27	0.5	8	4	2	1.2	0.2	TRUE	TRUE	0.99	0.76	0.98	0.99	2.53	1.6	185.16	37.27	1.14	1.13	2.09	1.44	0.197406	0.799981	0.145818	1006.28	1.05322	1.36195	0.09568	0.288238
FALSE	27	0.5	8	8	1	1.2	0.2	TRUE	TRUE	0	0	0	0	NA	NA	NA	NA	NA	NA	NA	NA	NA	NA	NA	NA	NA	NA	NA	NA
FALSE	27	0.5	16	2	8	1.2	0.2	TRUE	TRUE	0.99	0.82	0.89	0.94	2.2	1.54	1852.2	121.54	1.17	1.16	5	1.17	0.227603	0.771956	0.0145772	3281.69	1.02802	1.3897	0.039984	0.234207
FALSE	27	0.5	16	4	4	1.2	0.2	TRUE	TRUE	1	0.8	0.99	0.98	2.09	1.51	395.2	15.5	1.14	1.14	2.47	1.41	0.23903	0.755268	0.0683205	418.401	1.0485	1.36574	0.0809797	0.281582
FALSE	27	0.5	16	8	2	1.2	0.2	TRUE	TRUE	1	0.85	0.99	0.99	1.86	1.45	67.68	63.82	1.1	1.1	1.64	1.35	0.268382	0.727188	0.398951	1723.24	1.08799	1.32554	0.122043	0.270049
FALSE	27	0.5	16	16	1	1.2	0.2	TRUE	TRUE	0	0	0	0	NA	NA	NA	NA	NA	NA	NA	NA	NA	NA	NA	NA	NA	NA	NA	NA
FALSE	27	0.5	32	2	16	1.2	0.2	TRUE	TRUE	1	0.85	0.9	0.94	1.8	1.43	557411	1.20196e+07	1.18	1.15	4.78	1.3	0.278323	0.715586	4.84382e-05	3.24529e+08	1.01725	1.37482	0.0418158	0.260156
FALSE	27	0.5	32	4	8	1.2	0.2	TRUE	TRUE	1	0.81	0.95	0.96	1.68	1.43	2251.1	691.25	1.16	1.15	2.47	1.45	0.297158	0.712921	0.0119942	18663.8	1.03046	1.37904	0.0808199	0.290283
FALSE	27	0.5	32	8	4	1.2	0.2	TRUE	TRUE	1	0.85	0.99	0.99	1.62	1.36	99.81	32.95	1.11	1.11	1.8	1.36	0.309398	0.681098	0.270524	889.619	1.07797	1.3345	0.110922	0.271293
FALSE	27	0.5	32	16	2	1.2	0.2	TRUE	TRUE	1	0.94	0.98	0.98	1.53	1.34	29.92	50.18	1.07	1.08	1.39	1.27	0.326025	0.668519	0.902331	1354.86	1.11665	1.29135	0.14421	0.253653
FALSE	27	0.5	32	32	1	1.2	0.2	TRUE	TRUE	0	0	0	0	NA	NA	NA	NA	NA	NA	NA	NA	NA	NA	NA	NA	NA	NA	NA	NA
FALSE	27	0.5	64	2	32	1.2	0.2	TRUE	TRUE	0.99	0.84	0.89	0.93	1.54	1.34	6.9891e+11	7.21057e+10	1.16	1.14	5.07	1.19	0.325546	0.671224	3.86316e-11	1.94685e+12	1.03058	1.37061	0.0394443	0.237864
FALSE	27	0.5	64	4	16	1.2	0.2	TRUE	TRUE	1	0.83	0.97	0.97	1.48	1.34	1.69019e+07	8.29844e+07	1.15	1.15	2.62	1.4	0.337575	0.668368	1.59745e-06	2.24058e+09	1.04053	1.37764	0.0763402	0.279579
FALSE	27	0.5	64	8	8	1.2	0.2	TRUE	TRUE	1	0.78	0.98	0.97	1.4	1.33	568.73	86.85	1.13	1.12	1.81	1.41	0.355888	0.665729	0.0474739	2344.82	1.06266	1.33931	0.110705	0.281585
FALSE	27	0.5	64	16	4	1.2	0.2	TRUE	TRUE	1	0.89	0.99	0.99	1.35	1.27	36.86	33.8	1.08	1.09	1.47	1.28	0.370106	0.635205	0.732414	912.693	1.10692	1.30261	0.136298	0.256439
FALSE	27	0.5	64	32	2	1.2	0.2	TRUE	TRUE	1	0.95	0.98	0.99	1.32	1.25	11.68	13.91	1.05	1.06	1.25	1.19	0.379033	0.626924	2.31109	375.505	1.13977	1.26606	0.159952	0.238551
FALSE	27	0.5	64	64	1	1.2	0.2	TRUE	TRUE	0	0	0	0	NA	NA	NA	NA	NA	NA	NA	NA	NA	NA	NA	NA	NA	NA	NA	NA
FALSE	27	0.5	128	2	64	1.2	0.2	TRUE	TRUE	0.99	0.84	0.9	0.94	1.44	1.27	7.37602e+157	1.77084e+156	1.15	1.15	5.17	1.12	0.34676	0.635435	3.66051e-157	4.78126e+157	1.0457	1.38055	0.0386668	0.224491
FALSE	27	0.5	128	4	32	1.2	0.2	TRUE	TRUE	1	0.81	0.97	0.97	1.37	1.29	6.04143e+138	2.32346e+124	1.16	1.14	2.58	1.36	0.364999	0.644326	4.46914e-138	6.27334e+125	1.03539	1.37032	0.0774466	0.272061
FALSE	27	0.5	128	8	16	1.2	0.2	TRUE	TRUE	1	0.75	0.99	0.98	1.32	1.26	12164.1	8573.12	1.13	1.12	1.81	1.38	0.379026	0.630059	0.00221965	231474	1.06022	1.33977	0.110652	0.276719
FALSE	27	0.5	128	16	8	1.2	0.2	TRUE	TRUE	1	0.84	0.98	0.98	1.26	1.23	226.59	52.02	1.09	1.08	1.47	1.3	0.395972	0.615151	0.119156	1404.65	1.09667	1.30163	0.136019	0.25935
FALSE	27	0.5	128	32	4	1.2	0.2	TRUE	TRUE	1	0.93	1	0.99	1.24	1.19	15.25	10.55	1.06	1.06	1.29	1.22	0.403335	0.594307	1.77097	284.918	1.12936	1.27154	0.154741	0.243629
FALSE	27	0.5	128	64	2	1.2	0.2	TRUE	TRUE	1	0.96	0.98	0.98	1.21	1.18	5.71	4.98	1.04	1.04	1.17	1.14	0.411599	0.589371	4.72834	134.495	1.15385	1.24363	0.171435	0.228363
FALSE	27	0.75	4	2	2	1.2	0.2	TRUE	TRUE	0.97	0.76	0.96	0.97	6.22	1.29	26460.2	15547	1.16	1.15	3.16	1.41	0.12049	0.966491	0.0010204	419768	1.03637	1.38307	0.0633756	0.282935
FALSE	27	0.75	4	4	1	1.2	0.2	TRUE	TRUE	0	0	0	0	NA	NA	NA	NA	NA	NA	NA	NA	NA	NA	NA	NA	NA	NA	NA	NA
FALSE	27	0.75	8	2	4	1.2	0.2	TRUE	TRUE	0.97	0.75	0.95	0.96	3.68	1.29	1670.1	135.73	1.15	1.15	3.93	1.27	0.203884	0.965017	0.0161667	3664.63	1.0396	1.37631	0.0509219	0.254931
FALSE	27	0.75	8	4	2	1.2	0.2	TRUE	TRUE	0.99	0.74	0.99	0.99	2.64	1.25	338.17	1014.53	1.14	1.12	2.07	1.42	0.284607	0.937049	0.0798406	27392.3	1.05528	1.34626	0.0964981	0.283007
FALSE	27	0.75	8	8	1	1.2	0.2	TRUE	TRUE	0	0	0	0	NA	NA	NA	NA	NA	NA	NA	NA	NA	NA	NA	NA	NA	NA	NA	NA
FALSE	27	0.75	16	2	8	1.2	0.2	TRUE	TRUE	0.98	0.76	0.93	0.95	2.29	1.25	6627.01	3865.28	1.16	1.14	4.72	1.2	0.326839	0.94121	0.00407423	104363	1.03501	1.37004	0.0423306	0.239616
FALSE	27	0.75	16	4	4	1.2	0.2	TRUE	TRUE	0.98	0.74	0.98	0.98	1.96	1.25	908.41	84.94	1.15	1.15	2.36	1.46	0.381925	0.940234	0.0297223	2293.33	1.04595	1.37515	0.0849198	0.292019
FALSE	27	0.75	16	8	2	1.2	0.2	TRUE	TRUE	0.99	0.86	0.98	0.98	1.65	1.21	83.99	269.4	1.1	1.1	1.63	1.35	0.455591	0.905315	0.32146	7273.88	1.08643	1.3175	0.122506	0.270386
FALSE	27	0.75	16	16	1	1.2	0.2	TRUE	TRUE	0	0	0	0	NA	NA	NA	NA	NA	NA	NA	NA	NA	NA	NA	NA	NA	NA	NA	NA
FALSE	27	0.75	32	2	16	1.2	0.2	TRUE	TRUE	0.98	0.83	0.92	0.95	1.91	1.23	1.7071e+08	1.36937e+09	1.16	1.16	4.58	1.21	0.39349	0.925361	1.58163e-07	3.6973e+10	1.03569	1.38682	0.0436598	0.242506
FALSE	27	0.75	32	4	8	1.2	0.2	TRUE	TRUE	0.99	0.75	0.98	0.99	1.7	1.23	9361.71	5628.35	1.16	1.15	2.39	1.45	0.440524	0.919708	0.00288409	151965	1.03555	1.38217	0.0838211	0.289684
FALSE	27	0.75	32	8	4	1.2	0.2	TRUE	TRUE	0.99	0.8	0.99	0.98	1.49	1.2	382.1	78.02	1.12	1.12	1.72	1.41	0.503821	0.901843	0.0706614	2106.59	1.07174	1.34097	0.116469	0.281456
FALSE	27	0.75	32	16	2	1.2	0.2	TRUE	TRUE	1	0.94	0.99	0.98	1.34	1.17	31.44	176.1	1.08	1.08	1.37	1.27	0.559963	0.876747	0.858874	4754.83	1.1146	1.2907	0.145724	0.253977
FALSE	27	0.75	32	32	1	1.2	0.2	TRUE	TRUE	0	0	0	0	NA	NA	NA	NA	NA	NA	NA	NA	NA	NA	NA	NA	NA	NA	NA	NA
FALSE	27	0.75	64	2	32	1.2	0.2	TRUE	TRUE	0.97	0.79	0.9	0.94	1.67	1.21	130445672797637	3.55909e+09	1.17	1.14	4.65	1.17	0.447983	0.903815	2.06983e-13	9.60954e+10	1.02242	1.37246	0.043018	0.233796
FALSE	27	0.75	64	4	16	1.2	0.2	TRUE	TRUE	1	0.71	0.99	0.99	1.52	1.2	4.70702e+07	9.35524e+07	1.15	1.15	2.54	1.35	0.493345	0.903265	5.73611e-07	2.52591e+09	1.04206	1.37865	0.0787414	0.269114
FALSE	27	0.75	64	8	8	1.2	0.2	TRUE	TRUE	1	0.68	0.97	0.98	1.38	1.19	1060.77	3919.18	1.13	1.11	1.73	1.39	0.54268	0.889657	0.0254531	105818	1.06351	1.33694	0.115773	0.278867
FALSE	27	0.75	64	16	4	1.2	0.2	TRUE	TRUE	1	0.86	0.99	0.98	1.26	1.16	177.33	47.07	1.09	1.08	1.44	1.31	0.595683	0.87195	0.152254	1270.84	1.09871	1.29957	0.139143	0.261703
FALSE	27	0.75	64	32	2	1.2	0.2	TRUE	TRUE	1	0.95	0.98	0.98	1.21	1.13	14.58	22.65	1.05	1.05	1.25	1.19	0.621623	0.847642	1.85198	611.496	1.13761	1.26561	0.160539	0.238504
FALSE	27	0.75	64	64	1	1.2	0.2	TRUE	TRUE	0	0	0	0	NA	NA	NA	NA	NA	NA	NA	NA	NA	NA	NA	NA	NA	NA	NA	NA
FALSE	27	0.75	128	2	64	1.2	0.2	TRUE	TRUE	0.96	0.81	0.91	0.91	1.59	1.18	6.0659e+199	3.30952e+169	1.16	1.13	5.02	1.08	0.471021	0.883161	4.45111e-199	8.9357e+170	1.0335	1.35928	0.0398725	0.216701
FALSE	27	0.75	128	4	32	1.2	0.2	TRUE	TRUE	1	0.8	0.98	0.98	1.47	1.18	4.86117e+06	4.73474e+07	1.15	1.15	2.43	1.32	0.510667	0.888342	5.55421e-06	1.27838e+09	1.04637	1.37759	0.0823347	0.264972
FALSE	27	0.75	128	8	16	1.2	0.2	TRUE	TRUE	1	0.66	0.99	0.99	1.32	1.16	6637.26	7927.18	1.12	1.12	1.76	1.34	0.569599	0.872872	0.00406794	214034	1.06787	1.3414	0.113651	0.267744
FALSE	27	0.75	128	16	8	1.2	0.2	TRUE	TRUE	1	0.75	0.97	0.97	1.21	1.14	1486.37	3976.61	1.1	1.08	1.45	1.29	0.61912	0.858401	0.018165	107369	1.09528	1.30157	0.138314	0.257957
FALSE	27	0.75	128	32	4	1.2	0.2	TRUE	TRUE	1	0.87	0.98	0.98	1.16	1.12	90.19	25.06	1.07	1.06	1.28	1.21	0.647686	0.838635	0.299357	676.706	1.12644	1.27259	0.155837	0.242625
FALSE	27	0.75	128	64	2	1.2	0.2	TRUE	TRUE	1	0.93	0.98	0.97	1.13	1.1	7.5	7.18	1.04	1.04	1.16	1.14	0.66331	0.822415	3.59947	193.971	1.15552	1.2469	0.172462	0.227865

## Sheet: Simulation_Result_Beta_K1
								The sample set probably include at least one non-zero bulk sample? Calculated based on the 95% upper CI of binom.test(0, ntotal)	Calculated based on the rule of three 3/P	Success probabilities of inverval estimation				Width is defined as (Median of 95% upper CI estimated with freqpcr) / (True parameter value). Reciprocal for the lower bound.
diploid	K	P	ntotal	ntrap	npertrap	targetScale	sdMeasure	used.binom	used.three	success.P_lwr	success.K_lwr	success.T_lwr	success.C_lwr	Width.P_lwr	Width.P_upr	Width.K_lwr	Width.K_upr	Width.T_lwr	Width.T_upr	Width.C_lwr	Width.C_upr	median.P_lwr	median.P_upr	median.K_lwr	median.K_upr	median.T_lwr	median.T_upr	median.C_lwr	median.C_upr
FALSE	1	0.01	4	2	2	1.2	0.2	FALSE	FALSE	0.71	0	0.87	0.88	Inf	100	NA	NA	1.16	1.17	2.54	1.59	0	1	NA	NA	1.03731	1.39835	0.07884	0.317341
FALSE	1	0.01	4	4	1	1.2	0.2	FALSE	FALSE	0.71	0	0.89	0.89	Inf	100	NA	NA	1.12	1.13	1.84	1.45	0	1	NA	NA	1.06904	1.35544	0.108494	0.289101
FALSE	1	0.01	8	2	4	1.2	0.2	FALSE	FALSE	0.74	0	0.87	0.87	Inf	100	NA	NA	1.15	1.17	2.56	1.57	0	1	NA	NA	1.03913	1.39976	0.0780981	0.313508
FALSE	1	0.01	8	4	2	1.2	0.2	FALSE	FALSE	0.66	0	0.88	0.88	Inf	100	NA	NA	1.13	1.13	1.85	1.44	0	1	NA	NA	1.06588	1.35872	0.107879	0.28875
FALSE	1	0.01	8	8	1	1.2	0.2	FALSE	FALSE	0.67	0	0.9	0.9	Inf	100	NA	NA	1.1	1.09	1.52	1.32	0	1	NA	NA	1.09574	1.30644	0.131859	0.263684
FALSE	1	0.01	16	2	8	1.2	0.2	FALSE	FALSE	0.86	0	0.91	0.92	Inf	100	NA	NA	1.15	1.17	2.67	1.55	0	1	NA	NA	1.04294	1.40541	0.0749971	0.309404
FALSE	1	0.01	16	4	4	1.2	0.2	FALSE	FALSE	0.73	0	0.9	0.9	Inf	100	NA	NA	1.13	1.13	1.85	1.46	0	1	NA	NA	1.0636	1.35035	0.10823	0.292743
FALSE	1	0.01	16	8	2	1.2	0.2	FALSE	FALSE	0.71	0	0.91	0.91	Inf	100	NA	NA	1.09	1.1	1.52	1.32	0	1	NA	NA	1.10161	1.31626	0.131427	0.263701
FALSE	1	0.01	16	16	1	1.2	0.2	FALSE	FALSE	0.68	0	0.9	0.9	Inf	100	NA	NA	1.07	1.06	1.33	1.23	0	1	NA	NA	1.12223	1.27574	0.150558	0.245768
FALSE	1	0.01	32	2	16	1.2	0.2	FALSE	FALSE	0.86	0	0.91	0.93	Inf	100	NA	NA	1.17	1.16	2.67	1.57	0	1	NA	NA	1.02849	1.39688	0.0749862	0.313536
FALSE	1	0.01	32	4	8	1.2	0.2	FALSE	FALSE	0.82	0	0.92	0.92	Inf	100	NA	NA	1.13	1.13	1.88	1.45	0	1	NA	NA	1.06491	1.35744	0.106382	0.289788
FALSE	1	0.01	32	8	4	1.2	0.2	FALSE	FALSE	0.74	0	0.91	0.91	Inf	100	NA	NA	1.09	1.09	1.52	1.33	0	1	NA	NA	1.10074	1.31313	0.131656	0.265149
FALSE	1	0.01	32	16	2	1.2	0.2	FALSE	FALSE	0.71	0	0.9	0.9	Inf	100	NA	NA	1.07	1.07	1.33	1.23	0	1	NA	NA	1.12482	1.28026	0.150596	0.24607
FALSE	1	0.01	32	32	1	1.2	0.2	FALSE	FALSE	0.74	0	0.89	0.89	Inf	100	NA	NA	1.05	1.05	1.21	1.17	0	1	NA	NA	1.14539	1.2578	0.165025	0.233366
FALSE	1	0.01	64	2	32	1.2	0.2	FALSE	FALSE	0.93	0	0.92	0.96	Inf	100	NA	NA	1.16	1.18	2.66	1.63	0	1	NA	NA	1.03118	1.41574	0.0750945	0.326444
FALSE	1	0.01	64	4	16	1.2	0.2	FALSE	FALSE	0.87	0	0.94	0.95	4.46	16.42	NA	NA	1.13	1.14	1.9	1.45	0.00224014	0.16415	NA	NA	1.06283	1.3643	0.105139	0.290997
FALSE	1	0.01	64	8	8	1.2	0.2	FALSE	FALSE	0.84	0	0.95	0.95	4.5	13.35	NA	NA	1.1	1.09	1.53	1.33	0.00222047	0.133463	NA	NA	1.09147	1.30843	0.130701	0.26553
FALSE	1	0.01	64	16	4	1.2	0.2	FALSE	FALSE	0.8	0	0.94	0.94	4.53	12.09	NA	NA	1.07	1.07	1.33	1.24	0.00220789	0.120874	NA	NA	1.12626	1.28336	0.150877	0.247091
FALSE	1	0.01	64	32	2	1.2	0.2	FALSE	FALSE	0.81	0	0.93	0.93	4.55	11.75	NA	NA	1.05	1.05	1.21	1.17	0.00219789	0.117485	NA	NA	1.14533	1.25723	0.165119	0.233949
FALSE	1	0.01	64	64	1	1.2	0.2	FALSE	FALSE	0.78	0	0.87	0.87	4.55	11.65	NA	NA	1.03	1.03	1.14	1.12	0.0021969	0.116503	NA	NA	1.16099	1.24026	0.175382	0.224076
FALSE	1	0.01	128	2	64	1.2	0.2	FALSE	FALSE	0.98	0	0.86	0.98	7.65	9.57	NA	NA	1.19	1.18	2.84	1.63	0.0013079	0.0957351	NA	NA	1.00875	1.41934	0.0704823	0.32658
FALSE	1	0.01	128	4	32	1.2	0.2	FALSE	FALSE	0.94	0	0.95	0.98	7.9	7.32	NA	NA	1.13	1.14	1.96	1.47	0.00126524	0.0732165	NA	NA	1.06145	1.36606	0.101814	0.294547
FALSE	1	0.01	128	8	16	1.2	0.2	FALSE	FALSE	0.92	0	0.97	0.98	8.51	6.61	NA	NA	1.1	1.1	1.52	1.35	0.00117503	0.0661213	NA	NA	1.09176	1.31869	0.131493	0.26904
FALSE	1	0.01	128	16	8	1.2	0.2	FALSE	FALSE	0.9	0	0.96	0.96	8.68	6.29	NA	NA	1.07	1.07	1.33	1.24	0.00115269	0.0628664	NA	NA	1.12336	1.28257	0.150934	0.248785
FALSE	1	0.01	128	32	4	1.2	0.2	FALSE	FALSE	0.91	0	0.96	0.96	8.91	6.12	NA	NA	1.05	1.05	1.21	1.17	0.00112252	0.061153	NA	NA	1.14509	1.25677	0.165546	0.234786
FALSE	1	0.01	128	64	2	1.2	0.2	FALSE	FALSE	0.9	0	0.94	0.95	9.06	6.04	NA	NA	1.03	1.03	1.15	1.11	0.00110417	0.0603674	NA	NA	1.16073	1.23981	0.174379	0.222864
FALSE	1	0.05	4	2	2	1.2	0.2	FALSE	FALSE	0.74	0	0.87	0.87	Inf	20	NA	NA	1.16	1.16	2.69	1.53	0	1	NA	NA	1.03397	1.39079	0.0743362	0.305637
FALSE	1	0.05	4	4	1	1.2	0.2	FALSE	FALSE	0.72	0	0.89	0.89	Inf	20	NA	NA	1.13	1.13	1.85	1.44	0	1	NA	NA	1.05907	1.35088	0.10838	0.288796
FALSE	1	0.05	8	2	4	1.2	0.2	FALSE	FALSE	0.82	0	0.9	0.91	Inf	20	NA	NA	1.18	1.17	2.67	1.59	0	1	NA	NA	1.02015	1.40049	0.0749442	0.318734
FALSE	1	0.05	8	4	2	1.2	0.2	FALSE	FALSE	0.77	0	0.91	0.91	Inf	20	NA	NA	1.13	1.13	1.87	1.46	0	1	NA	NA	1.06121	1.3521	0.106762	0.29271
FALSE	1	0.05	8	8	1	1.2	0.2	FALSE	FALSE	0.77	0	0.92	0.92	Inf	20	NA	NA	1.09	1.09	1.49	1.35	0	1	NA	NA	1.09803	1.30888	0.134672	0.26931
FALSE	1	0.05	16	2	8	1.2	0.2	FALSE	FALSE	0.92	0	0.93	0.95	5.36	10.21	NA	NA	1.17	1.17	2.98	1.55	0.00933268	0.510554	NA	NA	1.02247	1.40749	0.0671452	0.310183
FALSE	1	0.05	16	4	4	1.2	0.2	FALSE	FALSE	0.86	0	0.94	0.95	5.53	8.21	NA	NA	1.14	1.13	1.9	1.47	0.00904649	0.410641	NA	NA	1.05608	1.35241	0.105202	0.294482
FALSE	1	0.05	16	8	2	1.2	0.2	FALSE	FALSE	0.84	0	0.96	0.96	5.72	7.75	NA	NA	1.1	1.1	1.5	1.36	0.00873513	0.38735	NA	NA	1.09541	1.3162	0.133644	0.271224
FALSE	1	0.05	16	16	1	1.2	0.2	FALSE	FALSE	0.86	0	0.96	0.96	5.73	7.72	NA	NA	1.07	1.07	1.32	1.24	0.00873013	0.385947	NA	NA	1.12516	1.28216	0.151525	0.247348
FALSE	1	0.05	32	2	16	1.2	0.2	FALSE	FALSE	0.97	0	0.9	0.98	7.41	6.04	NA	NA	1.18	1.18	3.23	1.56	0.00674995	0.301833	NA	NA	1.01995	1.41101	0.0618312	0.311342
FALSE	1	0.05	32	4	8	1.2	0.2	FALSE	FALSE	0.94	0	0.97	0.98	8.91	5.11	NA	NA	1.14	1.15	1.96	1.51	0.00561031	0.25548	NA	NA	1.04934	1.37464	0.102237	0.302532
FALSE	1	0.05	32	8	4	1.2	0.2	FALSE	FALSE	0.94	0	0.97	0.98	9.92	4.61	NA	NA	1.1	1.1	1.52	1.36	0.00503801	0.230617	NA	NA	1.09041	1.31589	0.131834	0.271561
FALSE	1	0.05	32	16	2	1.2	0.2	FALSE	FALSE	0.91	0	0.97	0.98	3.19	4.39	NA	NA	1.07	1.07	1.33	1.24	0.0156834	0.219519	NA	NA	1.1236	1.28252	0.150309	0.248417
FALSE	1	0.05	32	32	1	1.2	0.2	FALSE	FALSE	0.93	0	0.96	0.96	11.4	4.36	NA	NA	1.05	1.05	1.2	1.18	0.00438634	0.218103	NA	NA	1.14416	1.25775	0.166314	0.235188
FALSE	1	0.05	64	2	32	1.2	0.2	FALSE	TRUE	1	0	0.84	0.97	3.99	3.8	NA	NA	1.19	1.22	3.32	1.68	0.0125205	0.190171	NA	NA	1.00737	1.45827	0.0601569	0.336537
FALSE	1	0.05	64	4	16	1.2	0.2	FALSE	TRUE	0.99	0	0.96	0.99	4.19	3.26	NA	NA	1.15	1.14	2.11	1.48	0.0119258	0.162792	NA	NA	1.04627	1.37218	0.0950026	0.295868
FALSE	1	0.05	64	8	8	1.2	0.2	FALSE	TRUE	0.99	0	0.98	0.99	2.98	3.08	NA	NA	1.1	1.1	1.57	1.36	0.0167577	0.153866	NA	NA	1.09113	1.32281	0.127335	0.272603
FALSE	1	0.05	64	16	4	1.2	0.2	FALSE	TRUE	0.99	0	0.99	1	3.13	2.86	NA	NA	1.07	1.07	1.33	1.26	0.0159734	0.14289	NA	NA	1.12124	1.28472	0.149852	0.251029
FALSE	1	0.05	64	32	2	1.2	0.2	FALSE	TRUE	0.99	0	0.98	0.99	3.21	2.8	NA	NA	1.05	1.05	1.21	1.18	0.0155825	0.140162	NA	NA	1.14383	1.25535	0.165529	0.235908
FALSE	1	0.05	64	64	1	1.2	0.2	FALSE	TRUE	0.98	0	0.99	0.99	3.29	2.71	NA	NA	1.03	1.03	1.14	1.12	0.0151979	0.135494	NA	NA	1.16066	1.2408	0.175981	0.224842
FALSE	1	0.05	128	2	64	1.2	0.2	TRUE	TRUE	1	0	0.79	0.96	2.88	2.74	NA	NA	1.2	1.2	3.92	1.62	0.0173563	0.136837	NA	NA	0.999943	1.44457	0.0509953	0.323008
FALSE	1	0.05	128	4	32	1.2	0.2	TRUE	TRUE	1	0	0.93	1	2.58	2.56	NA	NA	1.17	1.15	2.23	1.59	0.0193693	0.128082	NA	NA	1.02968	1.38066	0.0898589	0.318976
FALSE	1	0.05	128	8	16	1.2	0.2	TRUE	TRUE	1	0	0.98	1	2.52	2.32	NA	NA	1.11	1.12	1.62	1.4	0.0198547	0.115891	NA	NA	1.08298	1.33892	0.123719	0.280667
FALSE	1	0.05	128	16	8	1.2	0.2	TRUE	TRUE	1	0	0.98	1	2.5	2.16	NA	NA	1.07	1.08	1.35	1.27	0.0199853	0.107827	NA	NA	1.12095	1.29012	0.14827	0.253346
FALSE	1	0.05	128	32	4	1.2	0.2	TRUE	TRUE	1	0	0.99	1	2.23	2.12	NA	NA	1.05	1.05	1.22	1.18	0.022454	0.10608	NA	NA	1.14297	1.25941	0.164478	0.236711
FALSE	1	0.05	128	64	2	1.2	0.2	TRUE	TRUE	1	0	0.98	0.99	2.28	2.07	NA	NA	1.04	1.03	1.14	1.12	0.0218916	0.103376	NA	NA	1.15913	1.23991	0.175393	0.224829
FALSE	1	0.1	4	2	2	1.2	0.2	FALSE	FALSE	0.83	0	0.9	0.91	Inf	10	NA	NA	1.16	1.16	2.81	1.53	0	1	NA	NA	1.03247	1.39515	0.0711412	0.305002
FALSE	1	0.1	4	4	1	1.2	0.2	FALSE	FALSE	0.77	0	0.91	0.91	Inf	10	NA	NA	1.13	1.13	1.84	1.45	0	1	NA	NA	1.06328	1.35288	0.108692	0.289627
FALSE	1	0.1	8	2	4	1.2	0.2	FALSE	FALSE	0.88	0	0.91	0.92	5.54	7.35	NA	NA	1.16	1.16	3.06	1.51	0.0180554	0.734823	NA	NA	1.03271	1.39417	0.0653789	0.301315
FALSE	1	0.1	8	4	2	1.2	0.2	FALSE	FALSE	0.86	0	0.95	0.95	5.79	6.25	NA	NA	1.13	1.13	1.93	1.44	0.0172743	0.624625	NA	NA	1.05898	1.35576	0.103726	0.28852
FALSE	1	0.1	8	8	1	1.2	0.2	FALSE	FALSE	0.84	0	0.95	0.95	5.79	6.23	NA	NA	1.09	1.09	1.5	1.33	0.0172741	0.622847	NA	NA	1.09777	1.31243	0.133509	0.266984
FALSE	1	0.1	16	2	8	1.2	0.2	FALSE	FALSE	0.97	0	0.91	0.96	7.96	4.83	NA	NA	1.17	1.18	3.29	1.55	0.0125635	0.483151	NA	NA	1.02142	1.4179	0.0607192	0.310622
FALSE	1	0.1	16	4	4	1.2	0.2	FALSE	FALSE	0.94	0	0.98	0.98	8.65	4.29	NA	NA	1.14	1.13	1.98	1.49	0.0115656	0.428788	NA	NA	1.05387	1.36156	0.101231	0.297172
FALSE	1	0.1	16	8	2	1.2	0.2	FALSE	FALSE	0.93	0	0.98	0.98	3.18	3.92	NA	NA	1.1	1.1	1.54	1.34	0.031447	0.392315	NA	NA	1.09316	1.31763	0.129745	0.268283
FALSE	1	0.1	16	16	1	1.2	0.2	FALSE	FALSE	0.94	0	0.98	0.98	3.18	3.86	NA	NA	1.07	1.07	1.31	1.25	0.031448	0.385949	NA	NA	1.12275	1.28039	0.152687	0.249243
FALSE	1	0.1	32	2	16	1.2	0.2	FALSE	TRUE	0.99	0	0.86	0.97	3.71	3.36	NA	NA	1.18	1.18	3.86	1.53	0.0269478	0.336366	NA	NA	1.01391	1.42058	0.0518375	0.305373
FALSE	1	0.1	32	4	8	1.2	0.2	FALSE	TRUE	0.99	0	0.98	1	3.98	2.97	NA	NA	1.15	1.15	2.08	1.51	0.0251334	0.297029	NA	NA	1.04569	1.37885	0.0962466	0.302281
FALSE	1	0.1	32	8	4	1.2	0.2	FALSE	TRUE	0.99	0	0.99	1	3.03	2.76	NA	NA	1.1	1.1	1.56	1.37	0.0329553	0.275569	NA	NA	1.08824	1.32177	0.128109	0.273817
FALSE	1	0.1	32	16	2	1.2	0.2	FALSE	TRUE	0.99	0	0.99	0.99	3.2	2.62	NA	NA	1.07	1.07	1.33	1.25	0.0312153	0.262075	NA	NA	1.12364	1.28428	0.149878	0.249485
FALSE	1	0.1	32	32	1	1.2	0.2	FALSE	TRUE	0.99	0	1	1	3.27	2.53	NA	NA	1.05	1.05	1.21	1.17	0.0305516	0.253496	NA	NA	1.14529	1.25775	0.16593	0.234645
FALSE	1	0.1	64	2	32	1.2	0.2	TRUE	TRUE	1	0	0.83	0.97	2.71	2.64	NA	NA	1.19	1.2	4.37	1.55	0.0368691	0.263581	NA	NA	1.00528	1.43774	0.0458028	0.309449
FALSE	1	0.1	64	4	16	1.2	0.2	TRUE	TRUE	1	0	0.95	1	2.74	2.33	NA	NA	1.17	1.15	2.3	1.53	0.0364531	0.23276	NA	NA	1.03001	1.37471	0.0869816	0.306923
FALSE	1	0.1	64	8	8	1.2	0.2	TRUE	TRUE	1	0	0.98	1	2.37	2.21	NA	NA	1.11	1.11	1.61	1.41	0.042272	0.221109	NA	NA	1.08069	1.33557	0.124233	0.281588
FALSE	1	0.1	64	16	4	1.2	0.2	TRUE	TRUE	1	0	0.99	1	2.28	2.11	NA	NA	1.07	1.07	1.36	1.26	0.0438672	0.210643	NA	NA	1.11736	1.28602	0.146849	0.251903
FALSE	1	0.1	64	32	2	1.2	0.2	TRUE	TRUE	1	0	0.99	1	2.28	1.98	NA	NA	1.05	1.05	1.21	1.19	0.0438666	0.19796	NA	NA	1.14515	1.26074	0.165116	0.237123
FALSE	1	0.1	64	64	1	1.2	0.2	TRUE	TRUE	1	0	1	1	2.34	1.93	NA	NA	1.03	1.03	1.14	1.12	0.0427313	0.193381	NA	NA	1.16142	1.24	0.175336	0.224017
FALSE	1	0.1	128	2	64	1.2	0.2	TRUE	TRUE	1	0	0.85	0.97	2.16	2.08	NA	NA	1.19	1.2	4.44	1.52	0.0462319	0.207842	NA	NA	1.00959	1.43742	0.0450934	0.303888
FALSE	1	0.1	128	4	32	1.2	0.2	TRUE	TRUE	1	0	0.96	1	1.98	2.05	NA	NA	1.17	1.16	2.47	1.57	0.0504887	0.20544	NA	NA	1.02918	1.39572	0.0811147	0.313214
FALSE	1	0.1	128	8	16	1.2	0.2	TRUE	TRUE	1	0	0.97	1	1.93	1.89	NA	NA	1.12	1.12	1.73	1.42	0.0518583	0.189171	NA	NA	1.07027	1.34251	0.115628	0.284708
FALSE	1	0.1	128	16	8	1.2	0.2	TRUE	TRUE	1	0	0.98	1	1.85	1.77	NA	NA	1.08	1.08	1.38	1.29	0.0541774	0.177441	NA	NA	1.11272	1.2946	0.145071	0.258496
FALSE	1	0.1	128	32	4	1.2	0.2	TRUE	TRUE	1	0	0.98	1	1.81	1.68	NA	NA	1.05	1.05	1.24	1.18	0.0552909	0.168245	NA	NA	1.1426	1.26318	0.1617	0.236536
FALSE	1	0.1	128	64	2	1.2	0.2	TRUE	TRUE	1	0	0.97	0.98	1.76	1.65	NA	NA	1.03	1.04	1.14	1.13	0.0568842	0.165231	NA	NA	1.1601	1.24272	0.175325	0.226391
FALSE	1	0.25	4	2	2	1.2	0.2	FALSE	FALSE	0.91	0	0.94	0.95	7.46	3.51	NA	NA	1.16	1.17	3.08	1.54	0.0335133	0.876528	NA	NA	1.03217	1.40151	0.0649149	0.308344
FALSE	1	0.25	4	4	1	1.2	0.2	FALSE	FALSE	0.89	0	0.96	0.96	7.46	3.51	NA	NA	1.13	1.13	1.81	1.47	0.0335132	0.876529	NA	NA	1.0596	1.35139	0.110228	0.293722
FALSE	1	0.25	8	2	4	1.2	0.2	FALSE	FALSE	0.98	0	0.94	0.98	7.05	2.86	NA	NA	1.18	1.17	3.58	1.51	0.0354853	0.715909	NA	NA	1.0184	1.40589	0.0557971	0.301715
FALSE	1	0.25	8	4	2	1.2	0.2	FALSE	FALSE	0.96	0	0.99	0.99	3.94	2.67	NA	NA	1.14	1.13	2.02	1.47	0.0634497	0.667529	NA	NA	1.05724	1.3619	0.0989392	0.29394
FALSE	1	0.25	8	8	1	1.2	0.2	FALSE	FALSE	0.97	0	0.99	0.99	3.97	2.49	NA	NA	1.09	1.09	1.47	1.36	0.0630397	0.622848	NA	NA	1.0994	1.31397	0.135746	0.271458
FALSE	1	0.25	16	2	8	1.2	0.2	TRUE	TRUE	1	0	0.89	0.98	3.37	2.41	NA	NA	1.18	1.18	4.47	1.44	0.0742263	0.602037	NA	NA	1.01721	1.41013	0.0447737	0.288715
FALSE	1	0.25	16	4	4	1.2	0.2	TRUE	TRUE	0.99	0	0.98	1	3.09	2.19	NA	NA	1.15	1.15	2.18	1.53	0.0809073	0.547614	NA	NA	1.04008	1.3757	0.0918267	0.305086
FALSE	1	0.25	16	8	2	1.2	0.2	TRUE	TRUE	1	0	0.99	1	2.92	2.05	NA	NA	1.1	1.1	1.56	1.38	0.0857618	0.513263	NA	NA	1.0886	1.32206	0.128368	0.276105
FALSE	1	0.25	16	16	1	1.2	0.2	TRUE	TRUE	1	0	1	1	2.58	2.03	NA	NA	1.07	1.07	1.31	1.25	0.0970737	0.508235	NA	NA	1.12374	1.28067	0.152686	0.249242
FALSE	1	0.25	32	2	16	1.2	0.2	TRUE	TRUE	1	0	0.89	0.98	2.58	2.03	NA	NA	1.17	1.17	5.17	1.36	0.0968469	0.507359	NA	NA	1.02553	1.40519	0.0386762	0.272898
FALSE	1	0.25	32	4	8	1.2	0.2	TRUE	TRUE	1	0	0.97	1	2.35	1.95	NA	NA	1.17	1.15	2.37	1.55	0.106307	0.486288	NA	NA	1.02998	1.38367	0.0844764	0.310878
FALSE	1	0.25	32	8	4	1.2	0.2	TRUE	TRUE	1	0	0.99	1	2.11	1.84	NA	NA	1.11	1.11	1.66	1.41	0.118289	0.460438	NA	NA	1.07983	1.33615	0.120778	0.281129
FALSE	1	0.25	32	16	2	1.2	0.2	TRUE	TRUE	1	0	0.99	1	2.05	1.72	NA	NA	1.08	1.07	1.37	1.26	0.121792	0.431211	NA	NA	1.11607	1.28743	0.146041	0.251323
FALSE	1	0.25	32	32	1	1.2	0.2	TRUE	TRUE	1	0	1	1	1.92	1.7	NA	NA	1.05	1.05	1.2	1.18	0.130251	0.425929	NA	NA	1.14742	1.25804	0.166715	0.235755
FALSE	1	0.25	64	2	32	1.2	0.2	TRUE	TRUE	1	0	0.91	0.98	1.99	1.76	NA	NA	1.17	1.17	5.09	1.36	0.125528	0.439589	NA	NA	1.02171	1.40405	0.0392649	0.272517
FALSE	1	0.25	64	4	16	1.2	0.2	TRUE	TRUE	1	0	0.99	1	1.89	1.74	NA	NA	1.17	1.16	2.47	1.58	0.132426	0.435198	NA	NA	1.02735	1.397	0.0810483	0.316547
FALSE	1	0.25	64	8	8	1.2	0.2	TRUE	TRUE	1	0	0.99	1	1.83	1.63	NA	NA	1.13	1.11	1.78	1.42	0.13662	0.408619	NA	NA	1.06474	1.33778	0.112049	0.284802
FALSE	1	0.25	64	16	4	1.2	0.2	TRUE	TRUE	1	0	0.98	1	1.72	1.55	NA	NA	1.08	1.08	1.41	1.29	0.145098	0.386783	NA	NA	1.11224	1.29591	0.142069	0.257655
FALSE	1	0.25	64	32	2	1.2	0.2	TRUE	TRUE	1	0	0.98	0.99	1.61	1.51	NA	NA	1.05	1.05	1.24	1.18	0.155248	0.377611	NA	NA	1.13958	1.26076	0.161101	0.236894
FALSE	1	0.25	64	64	1	1.2	0.2	TRUE	TRUE	1	0	1	1	1.57	1.48	NA	NA	1.03	1.03	1.14	1.13	0.159173	0.369856	NA	NA	1.16242	1.24147	0.176177	0.225091
FALSE	1	0.25	128	2	64	1.2	0.2	TRUE	TRUE	1	0	0.94	0.99	1.7	1.54	NA	NA	1.17	1.16	5.38	1.3	0.146839	0.384575	NA	NA	1.02678	1.39741	0.0371657	0.259321
FALSE	1	0.25	128	4	32	1.2	0.2	TRUE	TRUE	1	0	1	1	1.64	1.54	NA	NA	1.16	1.16	2.56	1.54	0.152634	0.384322	NA	NA	1.03195	1.3938	0.0781152	0.307439
FALSE	1	0.25	128	8	16	1.2	0.2	TRUE	TRUE	1	0	1	1	1.58	1.49	NA	NA	1.13	1.12	1.77	1.49	0.158533	0.373465	NA	NA	1.05886	1.34482	0.112935	0.298676
FALSE	1	0.25	128	16	8	1.2	0.2	TRUE	TRUE	1	0	0.99	1	1.53	1.42	NA	NA	1.09	1.09	1.45	1.33	0.163896	0.356161	NA	NA	1.10344	1.30702	0.137939	0.265144
FALSE	1	0.25	128	32	4	1.2	0.2	TRUE	TRUE	1	0	0.98	1	1.44	1.38	NA	NA	1.06	1.06	1.26	1.22	0.173198	0.345899	NA	NA	1.13627	1.2691	0.158762	0.243189
FALSE	1	0.25	128	64	2	1.2	0.2	TRUE	TRUE	1	0	0.97	0.99	1.42	1.33	NA	NA	1.04	1.04	1.15	1.14	0.176015	0.33302	NA	NA	1.15761	1.2443	0.173465	0.227642
FALSE	1	0.5	4	2	2	1.2	0.2	FALSE	FALSE	0.99	0	0.96	0.98	13.29	1.76	NA	NA	1.17	1.16	3.3	1.52	0.0376321	0.879781	NA	NA	1.02402	1.3942	0.0606725	0.303954
FALSE	1	0.5	4	4	1	1.2	0.2	FALSE	FALSE	0.98	0	0.99	0.99	4.05	1.75	NA	NA	1.13	1.12	1.83	1.46	0.123471	0.876529	NA	NA	1.06275	1.34873	0.109452	0.291653
FALSE	1	0.5	8	2	4	1.2	0.2	TRUE	TRUE	1	0	0.95	0.99	4.16	1.74	NA	NA	1.18	1.16	4.17	1.53	0.120125	0.868901	NA	NA	1.017	1.39428	0.0479364	0.306173
FALSE	1	0.5	8	4	2	1.2	0.2	TRUE	TRUE	1	0	0.99	1	2.94	1.65	NA	NA	1.15	1.14	2.04	1.57	0.16979	0.826981	NA	NA	1.04743	1.37393	0.0979451	0.314907
FALSE	1	0.5	8	8	1	1.2	0.2	TRUE	TRUE	1	0	1	1	2.5	1.6	NA	NA	1.1	1.09	1.5	1.33	0.200062	0.799937	NA	NA	1.09581	1.30902	0.13332	0.266605
FALSE	1	0.5	16	2	8	1.2	0.2	TRUE	TRUE	1	0	0.92	0.99	2.67	1.63	NA	NA	1.18	1.14	5.06	1.3	0.1875	0.813462	NA	NA	1.01768	1.3732	0.0395239	0.260577
FALSE	1	0.5	16	4	4	1.2	0.2	TRUE	TRUE	1	0	1	1	2.24	1.58	NA	NA	1.16	1.15	2.4	1.53	0.222758	0.791932	NA	NA	1.03671	1.37871	0.0832111	0.306689
FALSE	1	0.5	16	8	2	1.2	0.2	TRUE	TRUE	1	0	0.99	1	1.99	1.49	NA	NA	1.11	1.11	1.63	1.4	0.250995	0.747179	NA	NA	1.08048	1.33182	0.122811	0.279224
FALSE	1	0.5	16	16	1	1.2	0.2	TRUE	TRUE	1	0	1	1	1.83	1.45	NA	NA	1.06	1.07	1.3	1.26	0.272895	0.727105	NA	NA	1.12723	1.28272	0.153838	0.251123
FALSE	1	0.5	32	2	16	1.2	0.2	TRUE	TRUE	1	0	0.94	0.98	2.01	1.49	NA	NA	1.16	1.16	5.44	1.27	0.248837	0.74268	NA	NA	1.03101	1.39569	0.0367825	0.253215
FALSE	1	0.5	32	4	8	1.2	0.2	TRUE	TRUE	1	0	0.99	1	1.9	1.46	NA	NA	1.17	1.15	2.47	1.56	0.263749	0.730167	NA	NA	1.0284	1.38307	0.081113	0.311982
FALSE	1	0.5	32	8	4	1.2	0.2	TRUE	TRUE	1	0	1	1	1.73	1.42	NA	NA	1.12	1.12	1.75	1.44	0.289641	0.709472	NA	NA	1.06788	1.34093	0.114593	0.288339
FALSE	1	0.5	32	16	2	1.2	0.2	TRUE	TRUE	1	0	0.99	1	1.57	1.37	NA	NA	1.08	1.08	1.4	1.27	0.318092	0.683003	NA	NA	1.11241	1.29277	0.14265	0.254332
FALSE	1	0.5	32	32	1	1.2	0.2	TRUE	TRUE	1	0	1	1	1.5	1.33	NA	NA	1.05	1.05	1.21	1.17	0.333377	0.666623	NA	NA	1.14568	1.25797	0.165362	0.233842
FALSE	1	0.5	64	2	32	1.2	0.2	TRUE	TRUE	1	0	0.96	0.99	1.68	1.4	NA	NA	1.16	1.17	5.05	1.31	0.298439	0.697714	NA	NA	1.03376	1.39961	0.0395873	0.261992
FALSE	1	0.5	64	4	16	1.2	0.2	TRUE	TRUE	1	0	1	1	1.58	1.39	NA	NA	1.17	1.15	2.52	1.51	0.316836	0.695624	NA	NA	1.02641	1.37674	0.0793317	0.301414
FALSE	1	0.5	64	8	8	1.2	0.2	TRUE	TRUE	1	0	1	1	1.52	1.35	NA	NA	1.13	1.12	1.78	1.46	0.328165	0.676431	NA	NA	1.06191	1.34338	0.112331	0.29113
FALSE	1	0.5	64	16	4	1.2	0.2	TRUE	TRUE	1	0	0.99	1	1.43	1.32	NA	NA	1.09	1.09	1.45	1.32	0.350066	0.657701	NA	NA	1.1042	1.30597	0.13823	0.264316
FALSE	1	0.5	64	32	2	1.2	0.2	TRUE	TRUE	1	0	0.98	1	1.35	1.28	NA	NA	1.06	1.06	1.25	1.21	0.371594	0.637824	NA	NA	1.13559	1.26727	0.160067	0.24177
FALSE	1	0.5	64	64	1	1.2	0.2	TRUE	TRUE	1	0	1	1	1.32	1.24	NA	NA	1.03	1.03	1.15	1.11	0.379896	0.620104	NA	NA	1.16299	1.24135	0.174317	0.222716
FALSE	1	0.5	128	2	64	1.2	0.2	TRUE	TRUE	1	0	0.96	0.98	1.5	1.33	NA	NA	1.17	1.15	5.11	1.25	0.333331	0.665278	NA	NA	1.02872	1.37884	0.0391272	0.249314
FALSE	1	0.5	128	4	32	1.2	0.2	TRUE	TRUE	1	0	1	1	1.46	1.3	NA	NA	1.16	1.16	2.49	1.48	0.342541	0.652329	NA	NA	1.03497	1.39393	0.0803725	0.296143
FALSE	1	0.5	128	8	16	1.2	0.2	TRUE	TRUE	1	0	1	1	1.37	1.29	NA	NA	1.13	1.12	1.82	1.42	0.364172	0.643953	NA	NA	1.06428	1.34335	0.109981	0.283386
FALSE	1	0.5	128	16	8	1.2	0.2	TRUE	TRUE	1	0	1	1	1.32	1.27	NA	NA	1.09	1.09	1.48	1.32	0.38017	0.633013	NA	NA	1.09879	1.30423	0.135186	0.264755
FALSE	1	0.5	128	32	4	1.2	0.2	TRUE	TRUE	1	0	0.99	1	1.29	1.22	NA	NA	1.06	1.06	1.3	1.21	0.388065	0.609572	NA	NA	1.13042	1.27637	0.153941	0.242934
FALSE	1	0.5	128	64	2	1.2	0.2	TRUE	TRUE	1	0	0.97	0.99	1.23	1.19	NA	NA	1.04	1.04	1.17	1.14	0.405299	0.594983	NA	NA	1.15255	1.24536	0.171189	0.228932
FALSE	1	0.75	4	2	2	1.2	0.2	TRUE	TRUE	1	0	0.98	1	22.38	1.29	NA	NA	1.16	1.16	3.06	1.52	0.0335132	0.966277	NA	NA	1.03357	1.39662	0.0653339	0.303367
FALSE	1	0.75	4	4	1	1.2	0.2	TRUE	TRUE	1	0	1	1	6.07	1.29	NA	NA	1.12	1.13	1.84	1.45	0.123471	0.966491	NA	NA	1.0684	1.35627	0.108722	0.289708
FALSE	1	0.75	8	2	4	1.2	0.2	TRUE	TRUE	1	0	0.97	0.99	5.35	1.29	NA	NA	1.14	1.16	4.09	1.34	0.140316	0.970465	NA	NA	1.04869	1.38801	0.0488794	0.268015
FALSE	1	0.75	8	4	2	1.2	0.2	TRUE	TRUE	1	0	1	1	3.01	1.3	NA	NA	1.15	1.13	2.04	1.51	0.249187	0.9739	NA	NA	1.04578	1.35906	0.0979765	0.301722
FALSE	1	0.75	8	8	1	1.2	0.2	TRUE	TRUE	1	0	1	1	1.99	1.25	NA	NA	1.09	1.1	1.5	1.33	0.377132	0.936965	NA	NA	1.09745	1.314	0.133124	0.266214
FALSE	1	0.75	16	2	8	1.2	0.2	TRUE	TRUE	1	0	0.98	0.99	3.09	1.27	NA	NA	1.17	1.16	4.49	1.33	0.242576	0.954714	NA	NA	1.02328	1.39054	0.0445828	0.266124
FALSE	1	0.75	16	4	4	1.2	0.2	TRUE	TRUE	1	0	1	1	2.46	1.26	NA	NA	1.15	1.15	2.28	1.52	0.305185	0.942029	NA	NA	1.04004	1.3784	0.0875875	0.304415
FALSE	1	0.75	16	8	2	1.2	0.2	TRUE	TRUE	1	0	1	1	1.81	1.23	NA	NA	1.11	1.1	1.63	1.39	0.413518	0.921779	NA	NA	1.08292	1.32552	0.122926	0.277943
FALSE	1	0.75	16	16	1	1.2	0.2	TRUE	TRUE	1	0	1	1	1.53	1.2	NA	NA	1.07	1.06	1.32	1.24	0.49175	0.902932	NA	NA	1.12417	1.27779	0.152057	0.248214
FALSE	1	0.75	32	2	16	1.2	0.2	TRUE	TRUE	1	0	0.98	0.99	2.2	1.25	NA	NA	1.18	1.15	4.56	1.33	0.340797	0.935955	NA	NA	1.01917	1.37849	0.0438248	0.265871
FALSE	1	0.75	32	4	8	1.2	0.2	TRUE	TRUE	1	0	1	1	1.91	1.23	NA	NA	1.17	1.16	2.33	1.54	0.39181	0.921953	NA	NA	1.0288	1.39094	0.0859606	0.308213
FALSE	1	0.75	32	8	4	1.2	0.2	TRUE	TRUE	1	0	1	1	1.62	1.21	NA	NA	1.12	1.12	1.66	1.45	0.463326	0.906944	NA	NA	1.06897	1.34279	0.120218	0.290746
FALSE	1	0.75	32	16	2	1.2	0.2	TRUE	TRUE	1	0	0.99	1	1.4	1.18	NA	NA	1.08	1.08	1.4	1.28	0.536727	0.886239	NA	NA	1.11463	1.29351	0.142629	0.255969
FALSE	1	0.75	32	32	1	1.2	0.2	TRUE	TRUE	1	0	1	1	1.31	1.16	NA	NA	1.05	1.05	1.2	1.17	0.574062	0.869755	NA	NA	1.14408	1.25622	0.166113	0.234904
FALSE	1	0.75	64	2	32	1.2	0.2	TRUE	TRUE	1	0	0.98	0.99	1.8	1.22	NA	NA	1.17	1.14	4.48	1.27	0.416904	0.912854	NA	NA	1.02799	1.37015	0.0446066	0.253193
FALSE	1	0.75	64	4	16	1.2	0.2	TRUE	TRUE	1	0	1	1	1.67	1.2	NA	NA	1.16	1.16	2.4	1.46	0.448172	0.900302	NA	NA	1.03813	1.39063	0.0834433	0.291466
FALSE	1	0.75	64	8	8	1.2	0.2	TRUE	TRUE	1	0	1	1	1.45	1.19	NA	NA	1.13	1.11	1.72	1.42	0.517344	0.892796	NA	NA	1.06665	1.33796	0.116015	0.283581
FALSE	1	0.75	64	16	4	1.2	0.2	TRUE	TRUE	1	0	1	1	1.32	1.17	NA	NA	1.09	1.08	1.44	1.31	0.56742	0.876369	NA	NA	1.10349	1.30093	0.139368	0.261146
FALSE	1	0.75	64	32	2	1.2	0.2	TRUE	TRUE	1	0	0.99	1	1.23	1.14	NA	NA	1.06	1.05	1.25	1.21	0.611424	0.857958	NA	NA	1.13665	1.26565	0.160257	0.241844
FALSE	1	0.75	64	64	1	1.2	0.2	TRUE	TRUE	1	0	1	1	1.19	1.12	NA	NA	1.03	1.03	1.14	1.12	0.630137	0.840831	NA	NA	1.16094	1.24051	0.175421	0.224126
FALSE	1	0.75	128	2	64	1.2	0.2	TRUE	TRUE	1	0	0.98	0.99	1.64	1.2	NA	NA	1.18	1.14	4.27	1.24	0.456385	0.897474	NA	NA	1.02011	1.36433	0.046847	0.247709
FALSE	1	0.75	128	4	32	1.2	0.2	TRUE	TRUE	1	0	1	1	1.54	1.19	NA	NA	1.17	1.16	2.3	1.42	0.487674	0.89342	NA	NA	1.02572	1.38885	0.0870523	0.284297
FALSE	1	0.75	128	8	16	1.2	0.2	TRUE	TRUE	1	0	1	1	1.36	1.17	NA	NA	1.13	1.13	1.73	1.39	0.550402	0.874106	NA	NA	1.06549	1.35007	0.115456	0.278626
FALSE	1	0.75	128	16	8	1.2	0.2	TRUE	TRUE	1	0	1	1	1.25	1.15	NA	NA	1.09	1.09	1.45	1.3	0.599694	0.860337	NA	NA	1.1003	1.30491	0.137815	0.259592
FALSE	1	0.75	128	32	4	1.2	0.2	TRUE	TRUE	1	0	1	1	1.19	1.13	NA	NA	1.06	1.06	1.27	1.22	0.629208	0.84752	NA	NA	1.12858	1.27062	0.157319	0.244281
FALSE	1	0.75	128	64	2	1.2	0.2	TRUE	TRUE	1	0	0.98	1	1.15	1.11	NA	NA	1.04	1.04	1.16	1.15	0.653817	0.829919	NA	NA	1.15476	1.24743	0.171866	0.229659
FALSE	3	0.01	4	2	2	1.2	0.2	FALSE	FALSE	0.69	0	0.85	0.85	Inf	100	NA	NA	1.17	1.16	2.55	1.58	0	1	NA	NA	1.02379	1.39612	0.0784986	0.315757
FALSE	3	0.01	4	4	1	1.2	0.2	FALSE	FALSE	0.69	0	0.89	0.89	Inf	100	NA	NA	1.13	1.14	1.82	1.46	0	1	NA	NA	1.06566	1.36414	0.109903	0.292856
FALSE	3	0.01	8	2	4	1.2	0.2	FALSE	FALSE	0.74	0	0.87	0.87	Inf	100	NA	NA	1.16	1.16	2.59	1.57	0	1	NA	NA	1.03121	1.39135	0.0772884	0.313956
FALSE	3	0.01	8	4	2	1.2	0.2	FALSE	FALSE	0.7	0	0.9	0.9	Inf	100	NA	NA	1.12	1.13	1.83	1.46	0	1	NA	NA	1.06844	1.35811	0.10907	0.292038
FALSE	3	0.01	8	8	1	1.2	0.2	FALSE	FALSE	0.7	0	0.89	0.89	Inf	100	NA	NA	1.09	1.1	1.5	1.33	0	1	NA	NA	1.10038	1.31628	0.133034	0.266034
FALSE	3	0.01	16	2	8	1.2	0.2	FALSE	FALSE	0.84	0	0.91	0.91	Inf	100	NA	NA	1.16	1.16	2.7	1.54	0	1	NA	NA	1.03122	1.39198	0.0739887	0.308036
FALSE	3	0.01	16	4	4	1.2	0.2	FALSE	FALSE	0.74	0	0.9	0.9	Inf	100	NA	NA	1.13	1.13	1.85	1.45	0	1	NA	NA	1.06597	1.35476	0.108268	0.290428
FALSE	3	0.01	16	8	2	1.2	0.2	FALSE	FALSE	0.7	0	0.89	0.89	Inf	100	NA	NA	1.1	1.09	1.5	1.34	0	1	NA	NA	1.0943	1.31346	0.133716	0.268288
FALSE	3	0.01	16	16	1	1.2	0.2	FALSE	FALSE	0.65	0	0.88	0.88	Inf	100	NA	NA	1.07	1.07	1.32	1.24	0	1	NA	NA	1.12634	1.27969	0.151541	0.247372
FALSE	3	0.01	32	2	16	1.2	0.2	FALSE	FALSE	0.9	0	0.94	0.95	Inf	100	NA	NA	1.17	1.16	2.8	1.52	0	1	NA	NA	1.02871	1.39237	0.071418	0.303157
FALSE	3	0.01	32	4	8	1.2	0.2	FALSE	FALSE	0.8	0	0.94	0.94	Inf	100	NA	NA	1.13	1.13	1.86	1.47	0	1	NA	NA	1.06048	1.35296	0.107626	0.293357
FALSE	3	0.01	32	8	4	1.2	0.2	FALSE	FALSE	0.78	0	0.92	0.92	Inf	100	NA	NA	1.1	1.1	1.5	1.34	0	1	NA	NA	1.09465	1.31544	0.133376	0.26744
FALSE	3	0.01	32	16	2	1.2	0.2	FALSE	FALSE	0.73	0	0.92	0.92	Inf	100	NA	NA	1.07	1.07	1.32	1.24	0	1	NA	NA	1.12327	1.28032	0.150994	0.24725
FALSE	3	0.01	32	32	1	1.2	0.2	FALSE	FALSE	0.71	0	0.89	0.89	Inf	100	NA	NA	1.05	1.05	1.21	1.17	0	1	NA	NA	1.14534	1.25714	0.165152	0.233545
FALSE	3	0.01	64	2	32	1.2	0.2	FALSE	FALSE	0.93	0	0.9	0.95	21.63	19.61	NA	NA	1.17	1.16	2.88	1.52	0.000462423	0.196122	NA	NA	1.02346	1.3937	0.0695296	0.304651
FALSE	3	0.01	64	4	16	1.2	0.2	FALSE	FALSE	0.86	0	0.95	0.95	4.39	17.32	NA	NA	1.13	1.13	1.87	1.47	0.00227681	0.173228	NA	NA	1.06582	1.3619	0.106852	0.29446
FALSE	3	0.01	64	8	8	1.2	0.2	FALSE	FALSE	0.83	0	0.94	0.94	4.42	12.93	NA	NA	1.1	1.09	1.49	1.35	0.00225999	0.129254	NA	NA	1.09457	1.31378	0.133949	0.270121
FALSE	3	0.01	64	16	4	1.2	0.2	FALSE	FALSE	0.8	0	0.94	0.94	4.51	12.1	NA	NA	1.07	1.07	1.34	1.23	0.00221869	0.120982	NA	NA	1.12422	1.28099	0.149563	0.245898
FALSE	3	0.01	64	32	2	1.2	0.2	FALSE	FALSE	0.82	0	0.92	0.93	4.55	11.71	NA	NA	1.05	1.05	1.21	1.17	0.00219764	0.117077	NA	NA	1.14662	1.25825	0.165582	0.234459
FALSE	3	0.01	64	64	1	1.2	0.2	FALSE	FALSE	0.78	0	0.87	0.87	4.55	11.65	NA	NA	1.03	1.03	1.14	1.12	0.0021969	0.116503	NA	NA	1.162	1.24011	0.175808	0.224621
FALSE	3	0.01	128	2	64	1.2	0.2	FALSE	FALSE	0.99	0	0.87	0.98	7.07	9	NA	NA	1.17	1.19	2.86	1.62	0.00141402	0.0900309	NA	NA	1.02473	1.42527	0.0699673	0.323413
FALSE	3	0.01	128	4	32	1.2	0.2	FALSE	FALSE	0.94	0	0.96	0.98	7.68	7.29	NA	NA	1.14	1.13	1.97	1.46	0.0013024	0.0728585	NA	NA	1.05642	1.35493	0.101298	0.291933
FALSE	3	0.01	128	8	16	1.2	0.2	FALSE	FALSE	0.92	0	0.97	0.97	8.35	6.65	NA	NA	1.1	1.09	1.53	1.35	0.00119811	0.0665408	NA	NA	1.0897	1.31168	0.131109	0.270415
FALSE	3	0.01	128	16	8	1.2	0.2	FALSE	FALSE	0.92	0	0.96	0.97	8.74	6.29	NA	NA	1.07	1.07	1.32	1.24	0.00114417	0.0629351	NA	NA	1.12296	1.28121	0.150958	0.248304
FALSE	3	0.01	128	32	4	1.2	0.2	FALSE	FALSE	0.92	0	0.96	0.97	8.96	6.13	NA	NA	1.05	1.05	1.21	1.18	0.00111645	0.0613106	NA	NA	1.14535	1.2573	0.165967	0.235321
FALSE	3	0.01	128	64	2	1.2	0.2	FALSE	FALSE	0.9	0	0.96	0.96	9.07	6.04	NA	NA	1.03	1.03	1.14	1.12	0.00110214	0.0603776	NA	NA	1.16098	1.2402	0.175789	0.224643
FALSE	3	0.05	4	2	2	1.2	0.2	FALSE	FALSE	0.76	0	0.88	0.88	Inf	20	NA	NA	1.17	1.15	2.72	1.53	0	1	NA	NA	1.02572	1.38177	0.0734086	0.306946
FALSE	3	0.05	4	4	1	1.2	0.2	FALSE	FALSE	0.74	0	0.92	0.92	Inf	20	NA	NA	1.13	1.13	1.83	1.46	0	1	NA	NA	1.06586	1.35486	0.109358	0.291403
FALSE	3	0.05	8	2	4	1.2	0.2	FALSE	FALSE	0.83	0	0.9	0.9	Inf	20	NA	NA	1.17	1.17	2.71	1.56	0	1	NA	NA	1.02661	1.40344	0.0738827	0.311109
FALSE	3	0.05	8	4	2	1.2	0.2	FALSE	FALSE	0.77	0	0.91	0.91	Inf	20	NA	NA	1.13	1.13	1.85	1.46	0	1	NA	NA	1.06179	1.35901	0.108129	0.291839
FALSE	3	0.05	8	8	1	1.2	0.2	FALSE	FALSE	0.77	0	0.93	0.93	Inf	20	NA	NA	1.09	1.09	1.49	1.34	0	1	NA	NA	1.09591	1.31397	0.134444	0.268854
FALSE	3	0.05	16	2	8	1.2	0.2	FALSE	FALSE	0.91	0	0.93	0.96	5.16	9.74	NA	NA	1.17	1.16	3.01	1.51	0.00968603	0.486999	NA	NA	1.02506	1.39409	0.0664633	0.302661
FALSE	3	0.05	16	4	4	1.2	0.2	FALSE	FALSE	0.89	0	0.96	0.96	5.48	8.49	NA	NA	1.14	1.13	1.88	1.49	0.00912437	0.424484	NA	NA	1.05463	1.35938	0.106336	0.297333
FALSE	3	0.05	16	8	2	1.2	0.2	FALSE	FALSE	0.85	0	0.95	0.95	5.73	7.73	NA	NA	1.1	1.1	1.52	1.33	0.00873057	0.386612	NA	NA	1.09567	1.31483	0.131515	0.266225
FALSE	3	0.05	16	16	1	1.2	0.2	FALSE	FALSE	0.83	0	0.94	0.94	5.73	7.72	NA	NA	1.07	1.06	1.3	1.25	0.00873013	0.385948	NA	NA	1.12227	1.2762	0.153605	0.250742
FALSE	3	0.05	32	2	16	1.2	0.2	FALSE	FALSE	0.97	0	0.93	0.98	7.4	5.84	NA	NA	1.17	1.16	3.5	1.49	0.00675856	0.29192	NA	NA	1.02762	1.3893	0.0571572	0.298847
FALSE	3	0.05	32	4	8	1.2	0.2	FALSE	FALSE	0.96	0	0.98	0.98	9.04	5	NA	NA	1.13	1.14	1.98	1.48	0.00553282	0.249832	NA	NA	1.06218	1.36886	0.100876	0.29531
FALSE	3	0.05	32	8	4	1.2	0.2	FALSE	FALSE	0.94	0	0.98	0.98	3.11	4.64	NA	NA	1.1	1.1	1.55	1.33	0.0160541	0.231848	NA	NA	1.09448	1.31904	0.128704	0.265444
FALSE	3	0.05	32	16	2	1.2	0.2	FALSE	FALSE	0.93	0	0.97	0.97	3.19	4.38	NA	NA	1.07	1.07	1.32	1.25	0.0156836	0.218957	NA	NA	1.11973	1.27862	0.151325	0.249519
FALSE	3	0.05	32	32	1	1.2	0.2	FALSE	FALSE	0.92	0	0.96	0.96	3.19	4.36	NA	NA	1.05	1.05	1.21	1.17	0.0156828	0.218103	NA	NA	1.14497	1.25584	0.165676	0.234286
FALSE	3	0.05	64	2	32	1.2	0.2	FALSE	TRUE	1	0	0.84	0.98	3.42	3.8	NA	NA	1.2	1.19	3.74	1.51	0.0146002	0.189784	NA	NA	0.996484	1.42506	0.0535315	0.302925
FALSE	3	0.05	64	4	16	1.2	0.2	FALSE	TRUE	0.99	0	0.97	1	3.99	3.33	NA	NA	1.14	1.14	2.11	1.47	0.0125161	0.166709	NA	NA	1.05081	1.3725	0.0946951	0.294446
FALSE	3	0.05	64	8	8	1.2	0.2	FALSE	TRUE	0.99	0	0.98	1	2.98	3.04	NA	NA	1.1	1.09	1.59	1.34	0.016774	0.151911	NA	NA	1.08693	1.31183	0.125421	0.26724
FALSE	3	0.05	64	16	4	1.2	0.2	FALSE	TRUE	0.99	0	0.99	1	3.13	2.86	NA	NA	1.07	1.07	1.34	1.25	0.0159821	0.143071	NA	NA	1.12079	1.28234	0.149495	0.249398
FALSE	3	0.05	64	32	2	1.2	0.2	FALSE	TRUE	0.99	0	0.99	0.99	3.28	2.73	NA	NA	1.05	1.05	1.21	1.18	0.015259	0.136546	NA	NA	1.14496	1.25707	0.165203	0.23518
FALSE	3	0.05	64	64	1	1.2	0.2	FALSE	TRUE	0.99	0	0.99	0.99	3.29	2.71	NA	NA	1.03	1.03	1.14	1.13	0.0151979	0.135493	NA	NA	1.16007	1.23923	0.176156	0.225066
FALSE	3	0.05	128	2	64	1.2	0.2	TRUE	TRUE	1	0	0.77	0.98	2.69	2.79	NA	NA	1.19	1.19	4.11	1.45	0.0186147	0.139466	NA	NA	1.00446	1.42405	0.0487204	0.29076
FALSE	3	0.05	128	4	32	1.2	0.2	TRUE	TRUE	1	0	0.96	1	2.58	2.57	NA	NA	1.16	1.15	2.35	1.49	0.0193742	0.128616	NA	NA	1.03874	1.37628	0.0851915	0.297426
FALSE	3	0.05	128	8	16	1.2	0.2	TRUE	TRUE	1	0	0.98	1	2.33	2.39	NA	NA	1.11	1.11	1.63	1.39	0.0214301	0.119261	NA	NA	1.07894	1.33211	0.122909	0.278391
FALSE	3	0.05	128	16	8	1.2	0.2	TRUE	TRUE	1	0	0.98	1	2.48	2.18	NA	NA	1.07	1.07	1.35	1.26	0.0201492	0.109152	NA	NA	1.11674	1.28632	0.148063	0.251953
FALSE	3	0.05	128	32	4	1.2	0.2	TRUE	TRUE	1	0	0.98	1	2.23	2.11	NA	NA	1.05	1.05	1.22	1.18	0.0223886	0.105707	NA	NA	1.14207	1.25953	0.164101	0.23525
FALSE	3	0.05	128	64	2	1.2	0.2	TRUE	TRUE	1	0	0.98	0.99	2.33	2.03	NA	NA	1.03	1.03	1.14	1.13	0.0214824	0.101652	NA	NA	1.16105	1.24091	0.175618	0.225494
FALSE	3	0.1	4	2	2	1.2	0.2	FALSE	FALSE	0.8	0	0.91	0.92	Inf	10	NA	NA	1.17	1.16	2.74	1.55	0	1	NA	NA	1.02572	1.39155	0.072924	0.310436
FALSE	3	0.1	4	4	1	1.2	0.2	FALSE	FALSE	0.81	0	0.92	0.92	Inf	10	NA	NA	1.12	1.13	1.85	1.44	0	1	NA	NA	1.0681	1.35506	0.108282	0.288536
FALSE	3	0.1	8	2	4	1.2	0.2	FALSE	FALSE	0.88	0	0.93	0.94	5.36	7.1	NA	NA	1.17	1.15	3.04	1.54	0.0186731	0.709646	NA	NA	1.02612	1.37871	0.0657239	0.3081
FALSE	3	0.1	8	4	2	1.2	0.2	FALSE	FALSE	0.86	0	0.94	0.94	5.79	6.23	NA	NA	1.14	1.13	1.86	1.49	0.0172778	0.622871	NA	NA	1.05495	1.36008	0.107797	0.297809
FALSE	3	0.1	8	8	1	1.2	0.2	FALSE	FALSE	0.83	0	0.95	0.95	5.79	6.23	NA	NA	1.1	1.09	1.49	1.34	0.017274	0.622847	NA	NA	1.0958	1.31385	0.13434	0.268646
FALSE	3	0.1	16	2	8	1.2	0.2	FALSE	FALSE	0.96	0	0.92	0.97	7.58	4.71	NA	NA	1.18	1.17	3.46	1.52	0.0131896	0.470874	NA	NA	1.01679	1.40211	0.0577738	0.303569
FALSE	3	0.1	16	4	4	1.2	0.2	FALSE	FALSE	0.95	0	0.97	0.98	9.14	4.25	NA	NA	1.14	1.14	1.97	1.48	0.0109414	0.425065	NA	NA	1.05523	1.36313	0.10176	0.295751
FALSE	3	0.1	16	8	2	1.2	0.2	FALSE	FALSE	0.94	0	0.97	0.98	10.11	3.87	NA	NA	1.09	1.1	1.54	1.34	0.00989109	0.386863	NA	NA	1.09672	1.31914	0.129761	0.268147
FALSE	3	0.1	16	16	1	1.2	0.2	FALSE	FALSE	0.94	0	0.99	0.99	3.18	3.86	NA	NA	1.07	1.07	1.31	1.24	0.0314482	0.385949	NA	NA	1.12409	1.27903	0.152126	0.248328
FALSE	3	0.1	32	2	16	1.2	0.2	FALSE	TRUE	1	0	0.88	0.98	3.36	3.41	NA	NA	1.18	1.17	4.13	1.45	0.029768	0.341495	NA	NA	1.01671	1.40568	0.0484196	0.290711
FALSE	3	0.1	32	4	8	1.2	0.2	FALSE	TRUE	0.99	0	0.99	1	4.01	3.03	NA	NA	1.14	1.15	2.14	1.48	0.0249629	0.303423	NA	NA	1.05366	1.37554	0.093659	0.295763
FALSE	3	0.1	32	8	4	1.2	0.2	FALSE	TRUE	0.99	0	1	1	2.98	2.79	NA	NA	1.11	1.1	1.57	1.36	0.0335453	0.278798	NA	NA	1.08574	1.31863	0.127484	0.271697
FALSE	3	0.1	32	16	2	1.2	0.2	FALSE	TRUE	0.99	0	0.99	1	3.25	2.57	NA	NA	1.07	1.07	1.33	1.25	0.0307941	0.256924	NA	NA	1.11845	1.28104	0.150006	0.250269
FALSE	3	0.1	32	32	1	1.2	0.2	FALSE	TRUE	0.99	0	1	1	3.27	2.53	NA	NA	1.05	1.05	1.2	1.18	0.0305515	0.253495	NA	NA	1.14594	1.25791	0.166573	0.235556
FALSE	3	0.1	64	2	32	1.2	0.2	TRUE	TRUE	1	0	0.83	0.97	2.67	2.63	NA	NA	1.2	1.18	4.44	1.4	0.037449	0.263459	NA	NA	1.00226	1.41366	0.0450227	0.280283
FALSE	3	0.1	64	4	16	1.2	0.2	TRUE	TRUE	1	0	0.97	1	2.49	2.44	NA	NA	1.16	1.14	2.39	1.47	0.0401827	0.243916	NA	NA	1.03433	1.37136	0.0835351	0.293297
FALSE	3	0.1	64	8	8	1.2	0.2	TRUE	TRUE	1	0	0.98	1	2.35	2.22	NA	NA	1.11	1.11	1.65	1.36	0.0424988	0.222049	NA	NA	1.08192	1.32897	0.121308	0.272413
FALSE	3	0.1	64	16	4	1.2	0.2	TRUE	TRUE	1	0	0.98	1	2.3	2.08	NA	NA	1.07	1.07	1.35	1.26	0.0435205	0.208302	NA	NA	1.11633	1.28742	0.147717	0.252812
FALSE	3	0.1	64	32	2	1.2	0.2	TRUE	TRUE	1	0	0.98	0.99	2.29	1.98	NA	NA	1.05	1.05	1.22	1.18	0.0436913	0.197547	NA	NA	1.14099	1.25751	0.164394	0.236076
FALSE	3	0.1	64	64	1	1.2	0.2	TRUE	TRUE	1	0	1	1	2.34	1.93	NA	NA	1.03	1.03	1.14	1.12	0.0427306	0.19338	NA	NA	1.16154	1.2403	0.175629	0.224392
FALSE	3	0.1	128	2	64	1.2	0.2	TRUE	TRUE	1	0	0.84	0.96	2.08	2.09	NA	NA	1.18	1.17	5	1.32	0.0480157	0.208706	NA	NA	1.01423	1.39827	0.040015	0.264296
FALSE	3	0.1	128	4	32	1.2	0.2	TRUE	TRUE	1	0	0.97	1	1.95	2.08	NA	NA	1.17	1.15	2.53	1.51	0.0511805	0.207576	NA	NA	1.0295	1.37421	0.0788976	0.3015
FALSE	3	0.1	128	8	16	1.2	0.2	TRUE	TRUE	1	0	0.98	1	1.88	1.93	NA	NA	1.12	1.11	1.76	1.39	0.0530885	0.192999	NA	NA	1.06672	1.33111	0.113558	0.278669
FALSE	3	0.1	128	16	8	1.2	0.2	TRUE	TRUE	1	0	0.99	1	1.78	1.82	NA	NA	1.08	1.08	1.42	1.25	0.056258	0.182377	NA	NA	1.11251	1.29269	0.140518	0.25077
FALSE	3	0.1	128	32	4	1.2	0.2	TRUE	TRUE	1	0	0.98	1	1.82	1.68	NA	NA	1.05	1.05	1.23	1.18	0.0549579	0.167878	NA	NA	1.13873	1.25904	0.162138	0.236677
FALSE	3	0.1	128	64	2	1.2	0.2	TRUE	TRUE	1	0	0.97	0.98	1.8	1.62	NA	NA	1.04	1.03	1.15	1.12	0.0555251	0.161928	NA	NA	1.15662	1.2381	0.174246	0.224848
FALSE	3	0.25	4	2	2	1.2	0.2	FALSE	FALSE	0.9	0	0.94	0.95	7.46	3.51	NA	NA	1.17	1.16	3.05	1.52	0.0335133	0.876354	NA	NA	1.02394	1.39759	0.0655853	0.304606
FALSE	3	0.25	4	4	1	1.2	0.2	FALSE	FALSE	0.9	0	0.96	0.96	7.46	3.51	NA	NA	1.13	1.13	1.86	1.43	0.0335132	0.876529	NA	NA	1.06631	1.35147	0.107328	0.285993
FALSE	3	0.25	8	2	4	1.2	0.2	FALSE	FALSE	0.98	0	0.95	0.98	4.8	2.94	NA	NA	1.17	1.16	4.04	1.37	0.0520947	0.735537	NA	NA	1.02798	1.38662	0.0494855	0.274089
FALSE	3	0.25	8	4	2	1.2	0.2	FALSE	FALSE	0.97	0	0.99	0.99	3.96	2.53	NA	NA	1.14	1.13	2.02	1.5	0.0631121	0.633481	NA	NA	1.05059	1.36053	0.0988302	0.300475
FALSE	3	0.25	8	8	1	1.2	0.2	FALSE	FALSE	0.97	0	0.99	0.99	3.97	2.49	NA	NA	1.1	1.09	1.5	1.34	0.0630396	0.622847	NA	NA	1.09552	1.31178	0.133721	0.267408
FALSE	3	0.25	16	2	8	1.2	0.2	TRUE	TRUE	1	0	0.92	0.98	3.34	2.44	NA	NA	1.17	1.17	4.84	1.39	0.0748719	0.60926	NA	NA	1.02735	1.40452	0.041326	0.278726
FALSE	3	0.25	16	4	4	1.2	0.2	TRUE	TRUE	1	0	1	1	2.93	2.23	NA	NA	1.15	1.14	2.23	1.5	0.085392	0.558216	NA	NA	1.04667	1.37147	0.0898529	0.299673
FALSE	3	0.25	16	8	2	1.2	0.2	TRUE	TRUE	1	0	0.99	1	3.07	2.03	NA	NA	1.11	1.1	1.57	1.39	0.0815596	0.508398	NA	NA	1.0815	1.31765	0.127722	0.277088
FALSE	3	0.25	16	16	1	1.2	0.2	TRUE	TRUE	1	0	1	1	2.58	2.03	NA	NA	1.07	1.07	1.32	1.23	0.0970736	0.508235	NA	NA	1.12576	1.28063	0.151069	0.246602
FALSE	3	0.25	32	2	16	1.2	0.2	TRUE	TRUE	1	0	0.91	0.98	2.47	2.07	NA	NA	1.16	1.16	5.51	1.23	0.101321	0.518115	NA	NA	1.03182	1.39774	0.0362699	0.245632
FALSE	3	0.25	32	4	8	1.2	0.2	TRUE	TRUE	1	0	0.99	1	2.17	2.03	NA	NA	1.16	1.15	2.47	1.51	0.115449	0.507343	NA	NA	1.03115	1.3766	0.0808444	0.30157
FALSE	3	0.25	32	8	4	1.2	0.2	TRUE	TRUE	1	0	1	1	2.19	1.82	NA	NA	1.12	1.11	1.65	1.41	0.114273	0.454212	NA	NA	1.07621	1.33029	0.121154	0.282099
FALSE	3	0.25	32	16	2	1.2	0.2	TRUE	TRUE	1	0	0.99	1	2.11	1.69	NA	NA	1.08	1.07	1.36	1.28	0.118632	0.422677	NA	NA	1.11176	1.28301	0.147333	0.255667
FALSE	3	0.25	32	32	1	1.2	0.2	TRUE	TRUE	1	0	1	1	1.92	1.7	NA	NA	1.05	1.05	1.2	1.18	0.13025	0.425929	NA	NA	1.14337	1.25535	0.1665	0.235451
FALSE	3	0.25	64	2	32	1.2	0.2	TRUE	TRUE	1	0	0.91	0.98	1.89	1.79	NA	NA	1.16	1.16	5.28	1.32	0.132111	0.448091	NA	NA	1.03154	1.39254	0.037884	0.263281
FALSE	3	0.25	64	4	16	1.2	0.2	TRUE	TRUE	1	0	0.99	1	1.8	1.78	NA	NA	1.17	1.15	2.56	1.5	0.138712	0.443802	NA	NA	1.02449	1.37818	0.0779923	0.300079
FALSE	3	0.25	64	8	8	1.2	0.2	TRUE	TRUE	1	0	1	1	1.71	1.7	NA	NA	1.13	1.12	1.77	1.42	0.145874	0.424512	NA	NA	1.06598	1.33822	0.112936	0.2844
FALSE	3	0.25	64	16	4	1.2	0.2	TRUE	TRUE	1	0	0.98	1	1.74	1.55	NA	NA	1.09	1.08	1.41	1.29	0.14403	0.387551	NA	NA	1.1049	1.29125	0.142244	0.257919
FALSE	3	0.25	64	32	2	1.2	0.2	TRUE	TRUE	1	0	0.97	1	1.67	1.47	NA	NA	1.06	1.05	1.23	1.2	0.150012	0.367399	NA	NA	1.13688	1.25892	0.162452	0.239292
FALSE	3	0.25	64	64	1	1.2	0.2	TRUE	TRUE	1	0	1	1	1.57	1.48	NA	NA	1.03	1.03	1.14	1.12	0.159173	0.369856	NA	NA	1.15995	1.23902	0.175919	0.224762
FALSE	3	0.25	128	2	64	1.2	0.2	TRUE	TRUE	1	0	0.92	0.98	1.67	1.54	NA	NA	1.15	1.15	5.87	1.18	0.149616	0.384353	NA	NA	1.04451	1.3829	0.0340852	0.236698
FALSE	3	0.25	128	4	32	1.2	0.2	TRUE	TRUE	1	0	1	1	1.61	1.55	NA	NA	1.15	1.15	2.59	1.46	0.155115	0.388058	NA	NA	1.03913	1.38409	0.0770897	0.29158
FALSE	3	0.25	128	8	16	1.2	0.2	TRUE	TRUE	1	0	1	1	1.5	1.54	NA	NA	1.13	1.12	1.81	1.43	0.166535	0.385327	NA	NA	1.05791	1.34298	0.110284	0.285779
FALSE	3	0.25	128	16	8	1.2	0.2	TRUE	TRUE	1	0	0.98	1	1.45	1.49	NA	NA	1.1	1.08	1.46	1.31	0.172673	0.372779	NA	NA	1.09513	1.29762	0.136664	0.262096
FALSE	3	0.25	128	32	4	1.2	0.2	TRUE	TRUE	1	0	0.99	1	1.43	1.4	NA	NA	1.06	1.05	1.28	1.2	0.175004	0.349447	NA	NA	1.13007	1.26295	0.156815	0.239311
FALSE	3	0.25	128	64	2	1.2	0.2	TRUE	TRUE	1	0	0.96	0.99	1.45	1.3	NA	NA	1.04	1.04	1.15	1.14	0.172538	0.32609	NA	NA	1.15351	1.24208	0.173291	0.227508
FALSE	3	0.5	4	2	2	1.2	0.2	FALSE	FALSE	0.98	0	0.97	0.99	12.39	1.75	NA	NA	1.16	1.14	3.52	1.42	0.0403712	0.876749	NA	NA	1.03034	1.37172	0.0567795	0.284924
FALSE	3	0.5	4	4	1	1.2	0.2	FALSE	FALSE	0.98	0	0.99	0.99	4.05	1.75	NA	NA	1.13	1.13	1.85	1.44	0.123471	0.876529	NA	NA	1.06189	1.35211	0.108358	0.288738
FALSE	3	0.5	8	2	4	1.2	0.2	TRUE	TRUE	1	0	0.95	0.99	4.07	1.72	NA	NA	1.18	1.15	4.68	1.34	0.12299	0.860235	NA	NA	1.01837	1.37725	0.0427593	0.268096
FALSE	3	0.5	8	4	2	1.2	0.2	TRUE	TRUE	1	0	0.99	1	3.11	1.6	NA	NA	1.16	1.14	2.12	1.57	0.160859	0.799936	NA	NA	1.03875	1.36286	0.0942189	0.314159
FALSE	3	0.5	8	8	1	1.2	0.2	TRUE	TRUE	1	0	1	1	2.5	1.6	NA	NA	1.09	1.09	1.49	1.34	0.200062	0.799937	NA	NA	1.10103	1.31294	0.133963	0.267892
FALSE	3	0.5	16	2	8	1.2	0.2	TRUE	TRUE	1	0	0.94	0.99	2.58	1.63	NA	NA	1.17	1.14	5.6	1.26	0.193768	0.814597	NA	NA	1.02908	1.3699	0.0357386	0.251432
FALSE	3	0.5	16	4	4	1.2	0.2	TRUE	TRUE	1	0	0.99	1	2.27	1.58	NA	NA	1.17	1.14	2.37	1.56	0.220656	0.791326	NA	NA	1.02593	1.37103	0.084414	0.312053
FALSE	3	0.5	16	8	2	1.2	0.2	TRUE	TRUE	1	0	0.99	1	2.05	1.47	NA	NA	1.12	1.1	1.64	1.42	0.243559	0.737348	NA	NA	1.07449	1.32376	0.122156	0.28356
FALSE	3	0.5	16	16	1	1.2	0.2	TRUE	TRUE	1	0	1	1	1.83	1.45	NA	NA	1.07	1.07	1.31	1.24	0.272895	0.727105	NA	NA	1.12346	1.27988	0.152529	0.248985
FALSE	3	0.5	32	2	16	1.2	0.2	TRUE	TRUE	1	0	0.95	0.99	1.97	1.5	NA	NA	1.18	1.15	5.35	1.28	0.253837	0.749119	NA	NA	1.01962	1.38308	0.0373861	0.255468
FALSE	3	0.5	32	4	8	1.2	0.2	TRUE	TRUE	1	0	1	1	1.86	1.49	NA	NA	1.17	1.15	2.57	1.51	0.26936	0.745582	NA	NA	1.02998	1.38153	0.0778734	0.301599
FALSE	3	0.5	32	8	4	1.2	0.2	TRUE	TRUE	1	0	1	1	1.68	1.45	NA	NA	1.13	1.11	1.75	1.45	0.298411	0.727098	NA	NA	1.0581	1.33253	0.114549	0.290315
FALSE	3	0.5	32	16	2	1.2	0.2	TRUE	TRUE	1	0	0.99	1	1.66	1.33	NA	NA	1.08	1.08	1.38	1.31	0.301678	0.664533	NA	NA	1.10678	1.29269	0.144782	0.261928
FALSE	3	0.5	32	32	1	1.2	0.2	TRUE	TRUE	1	0	1	1	1.5	1.33	NA	NA	1.05	1.05	1.21	1.17	0.333376	0.666623	NA	NA	1.14536	1.25696	0.165198	0.233611
FALSE	3	0.5	64	2	32	1.2	0.2	TRUE	TRUE	1	0	0.96	0.99	1.69	1.39	NA	NA	1.16	1.14	5.31	1.21	0.295428	0.694196	NA	NA	1.03463	1.37306	0.037695	0.242903
FALSE	3	0.5	64	4	16	1.2	0.2	TRUE	TRUE	1	0	1	1	1.58	1.39	NA	NA	1.16	1.15	2.56	1.45	0.316967	0.697299	NA	NA	1.03465	1.379	0.078002	0.289778
FALSE	3	0.5	64	8	8	1.2	0.2	TRUE	TRUE	1	0	1	1	1.48	1.37	NA	NA	1.14	1.11	1.8	1.42	0.338034	0.687248	NA	NA	1.05319	1.33525	0.110998	0.283495
FALSE	3	0.5	64	16	4	1.2	0.2	TRUE	TRUE	1	0	1	1	1.41	1.34	NA	NA	1.09	1.08	1.45	1.33	0.355311	0.669364	NA	NA	1.09634	1.29716	0.137544	0.26522
FALSE	3	0.5	64	32	2	1.2	0.2	TRUE	TRUE	1	0	0.98	0.99	1.41	1.23	NA	NA	1.06	1.05	1.25	1.22	0.354975	0.617381	NA	NA	1.13102	1.26442	0.16048	0.243955
FALSE	3	0.5	64	64	1	1.2	0.2	TRUE	TRUE	1	0	1	1	1.32	1.24	NA	NA	1.03	1.03	1.14	1.12	0.379895	0.620104	NA	NA	1.1601	1.23935	0.175407	0.224108
FALSE	3	0.5	128	2	64	1.2	0.2	TRUE	TRUE	1	0	0.97	1	1.49	1.32	NA	NA	1.17	1.15	5.23	1.19	0.336694	0.658183	NA	NA	1.02765	1.37816	0.0382209	0.237571
FALSE	3	0.5	128	4	32	1.2	0.2	TRUE	TRUE	1	0	1	1	1.42	1.33	NA	NA	1.17	1.14	2.47	1.45	0.352889	0.665797	NA	NA	1.02706	1.3735	0.0810181	0.289208
FALSE	3	0.5	128	8	16	1.2	0.2	TRUE	TRUE	1	0	1	1	1.35	1.3	NA	NA	1.13	1.12	1.86	1.37	0.371262	0.65198	NA	NA	1.06034	1.33879	0.107773	0.273652
FALSE	3	0.5	128	16	8	1.2	0.2	TRUE	TRUE	1	0	1	1	1.3	1.27	NA	NA	1.1	1.08	1.48	1.31	0.383896	0.637153	NA	NA	1.09257	1.29933	0.135027	0.262522
FALSE	3	0.5	128	32	4	1.2	0.2	TRUE	TRUE	1	0	0.99	1	1.26	1.24	NA	NA	1.07	1.06	1.28	1.23	0.395516	0.62021	NA	NA	1.12294	1.2694	0.155642	0.246553
FALSE	3	0.5	128	64	2	1.2	0.2	TRUE	TRUE	1	0	0.97	1	1.28	1.16	NA	NA	1.04	1.04	1.16	1.16	0.389522	0.577642	NA	NA	1.1511	1.24432	0.172262	0.231431
FALSE	3	0.75	4	2	2	1.2	0.2	TRUE	TRUE	1	0	0.99	1	22.36	1.29	NA	NA	1.18	1.15	3.09	1.51	0.0335385	0.965926	NA	NA	1.01845	1.38423	0.0647566	0.301526
FALSE	3	0.75	4	4	1	1.2	0.2	TRUE	TRUE	1	0	1	1	6.07	1.29	NA	NA	1.13	1.13	1.83	1.45	0.123471	0.966491	NA	NA	1.06521	1.35209	0.109065	0.290623
FALSE	3	0.75	8	2	4	1.2	0.2	TRUE	TRUE	1	0	0.98	1	5.23	1.3	NA	NA	1.16	1.15	3.91	1.38	0.143487	0.972128	NA	NA	1.03341	1.38289	0.0511222	0.276558
FALSE	3	0.75	8	4	2	1.2	0.2	TRUE	TRUE	1	0	1	1	3.14	1.29	NA	NA	1.15	1.14	2.05	1.56	0.239196	0.971045	NA	NA	1.04306	1.3648	0.0977446	0.312295
FALSE	3	0.75	8	8	1	1.2	0.2	TRUE	TRUE	1	0	1	1	1.99	1.25	NA	NA	1.09	1.09	1.49	1.34	0.377132	0.936965	NA	NA	1.1001	1.31347	0.133939	0.267844
FALSE	3	0.75	16	2	8	1.2	0.2	TRUE	TRUE	1	0	0.98	1	3.03	1.26	NA	NA	1.17	1.16	4.54	1.33	0.247827	0.942191	NA	NA	1.02506	1.38845	0.0440448	0.266891
FALSE	3	0.75	16	4	4	1.2	0.2	TRUE	TRUE	1	0	1	1	2.44	1.26	NA	NA	1.16	1.15	2.38	1.54	0.307005	0.944824	NA	NA	1.03382	1.37602	0.0840213	0.307973
FALSE	3	0.75	16	8	2	1.2	0.2	TRUE	TRUE	1	0	1	1	1.8	1.23	NA	NA	1.11	1.1	1.63	1.4	0.417239	0.918843	NA	NA	1.07653	1.3224	0.122721	0.280972
FALSE	3	0.75	16	16	1	1.2	0.2	TRUE	TRUE	1	0	1	1	1.53	1.2	NA	NA	1.06	1.07	1.32	1.24	0.49175	0.902931	NA	NA	1.12749	1.28166	0.151904	0.247966
FALSE	3	0.75	32	2	16	1.2	0.2	TRUE	TRUE	1	0	0.98	0.99	2.17	1.25	NA	NA	1.19	1.15	4.3	1.39	0.345995	0.934113	NA	NA	1.01263	1.38039	0.0465044	0.27841
FALSE	3	0.75	32	4	8	1.2	0.2	TRUE	TRUE	1	0	1	1	1.91	1.24	NA	NA	1.17	1.15	2.36	1.52	0.392246	0.932309	NA	NA	1.02202	1.37608	0.0846944	0.303607
FALSE	3	0.75	32	8	4	1.2	0.2	TRUE	TRUE	1	0	1	1	1.61	1.22	NA	NA	1.13	1.11	1.71	1.43	0.467059	0.915078	NA	NA	1.05953	1.32981	0.116785	0.28528
FALSE	3	0.75	32	16	2	1.2	0.2	TRUE	TRUE	1	0	0.99	1	1.45	1.17	NA	NA	1.09	1.08	1.38	1.32	0.515953	0.87388	NA	NA	1.1057	1.29254	0.144611	0.26303
FALSE	3	0.75	32	32	1	1.2	0.2	TRUE	TRUE	1	0	1	1	1.31	1.16	NA	NA	1.05	1.05	1.2	1.17	0.574061	0.869754	NA	NA	1.14533	1.25661	0.166006	0.234753
FALSE	3	0.75	64	2	32	1.2	0.2	TRUE	TRUE	1	0	0.97	0.99	1.78	1.21	NA	NA	1.16	1.15	4.53	1.24	0.421586	0.90806	NA	NA	1.03869	1.38133	0.0441743	0.248033
FALSE	3	0.75	64	4	16	1.2	0.2	TRUE	TRUE	1	0	1	1	1.63	1.22	NA	NA	1.16	1.14	2.39	1.45	0.458904	0.913644	NA	NA	1.03311	1.37379	0.0836018	0.289807
FALSE	3	0.75	64	8	8	1.2	0.2	TRUE	TRUE	1	0	1	1	1.44	1.2	NA	NA	1.13	1.12	1.76	1.39	0.519569	0.900891	NA	NA	1.0645	1.3384	0.113814	0.278906
FALSE	3	0.75	64	16	4	1.2	0.2	TRUE	TRUE	1	0	1	1	1.31	1.18	NA	NA	1.1	1.08	1.44	1.31	0.570762	0.883072	NA	NA	1.09132	1.29407	0.138548	0.262932
FALSE	3	0.75	64	32	2	1.2	0.2	TRUE	TRUE	1	0	1	1	1.27	1.12	NA	NA	1.06	1.05	1.25	1.22	0.591996	0.843731	NA	NA	1.13174	1.26418	0.159459	0.243789
FALSE	3	0.75	64	64	1	1.2	0.2	TRUE	TRUE	1	0	1	1	1.19	1.12	NA	NA	1.03	1.03	1.14	1.13	0.630137	0.840831	NA	NA	1.16177	1.2419	0.176196	0.225116
FALSE	3	0.75	128	2	64	1.2	0.2	TRUE	TRUE	1	0	0.97	0.99	1.63	1.2	NA	NA	1.16	1.15	4.19	1.22	0.46142	0.899375	NA	NA	1.03257	1.38258	0.0476961	0.243438
FALSE	3	0.75	128	4	32	1.2	0.2	TRUE	TRUE	1	0	1	1	1.52	1.19	NA	NA	1.16	1.15	2.35	1.38	0.49185	0.892056	NA	NA	1.0303	1.38387	0.0850909	0.276717
FALSE	3	0.75	128	8	16	1.2	0.2	TRUE	TRUE	1	0	1	1	1.35	1.17	NA	NA	1.13	1.12	1.76	1.37	0.557588	0.879779	NA	NA	1.06415	1.33939	0.113938	0.273112
FALSE	3	0.75	128	16	8	1.2	0.2	TRUE	TRUE	1	0	1	1	1.24	1.16	NA	NA	1.1	1.08	1.46	1.29	0.607067	0.869968	NA	NA	1.0953	1.29925	0.136914	0.258543
FALSE	3	0.75	128	32	4	1.2	0.2	TRUE	TRUE	1	0	1	1	1.19	1.14	NA	NA	1.07	1.05	1.26	1.24	0.632907	0.85596	NA	NA	1.11712	1.2618	0.158462	0.24866
FALSE	3	0.75	128	64	2	1.2	0.2	TRUE	TRUE	1	0	0.98	1	1.18	1.09	NA	NA	1.04	1.04	1.15	1.16	0.636452	0.814967	NA	NA	1.15096	1.24531	0.173163	0.232956
FALSE	9	0.01	4	2	2	1.2	0.2	FALSE	FALSE	0.71	0	0.85	0.85	Inf	100	NA	NA	1.16	1.17	2.52	1.6	0	1	NA	NA	1.03567	1.40707	0.0793799	0.319499
FALSE	9	0.01	4	4	1	1.2	0.2	FALSE	FALSE	0.66	0	0.87	0.87	Inf	100	NA	NA	1.13	1.12	1.84	1.45	0	1	NA	NA	1.06351	1.34937	0.108514	0.289153
FALSE	9	0.01	8	2	4	1.2	0.2	FALSE	FALSE	0.76	0	0.87	0.87	Inf	100	NA	NA	1.16	1.17	2.55	1.59	0	1	NA	NA	1.03177	1.40212	0.0784957	0.317604
FALSE	9	0.01	8	4	2	1.2	0.2	FALSE	FALSE	0.72	0	0.9	0.9	Inf	100	NA	NA	1.13	1.13	1.8	1.48	0	1	NA	NA	1.06009	1.35581	0.111008	0.296344
FALSE	9	0.01	8	8	1	1.2	0.2	FALSE	FALSE	0.66	0	0.9	0.9	Inf	100	NA	NA	1.09	1.09	1.48	1.35	0	1	NA	NA	1.09916	1.31386	0.1347	0.269366
FALSE	9	0.01	16	2	8	1.2	0.2	FALSE	FALSE	0.84	0	0.9	0.91	Inf	100	NA	NA	1.18	1.16	2.59	1.57	0	1	NA	NA	1.02097	1.38735	0.0772101	0.314069
FALSE	9	0.01	16	4	4	1.2	0.2	FALSE	FALSE	0.72	0	0.9	0.9	Inf	100	NA	NA	1.13	1.13	1.85	1.45	0	1	NA	NA	1.06419	1.35554	0.108026	0.289566
FALSE	9	0.01	16	8	2	1.2	0.2	FALSE	FALSE	0.7	0	0.9	0.9	Inf	100	NA	NA	1.09	1.1	1.5	1.34	0	1	NA	NA	1.09791	1.31599	0.133602	0.268318
FALSE	9	0.01	16	16	1	1.2	0.2	FALSE	FALSE	0.67	0	0.91	0.91	Inf	100	NA	NA	1.07	1.06	1.32	1.24	0	1	NA	NA	1.12198	1.27718	0.151495	0.247298
FALSE	9	0.01	32	2	16	1.2	0.2	FALSE	FALSE	0.89	0	0.93	0.94	Inf	100	NA	NA	1.16	1.16	2.84	1.48	0	1	NA	NA	1.03593	1.39356	0.0703123	0.295927
FALSE	9	0.01	32	4	8	1.2	0.2	FALSE	FALSE	0.81	0	0.93	0.93	Inf	100	NA	NA	1.13	1.13	1.83	1.5	0	1	NA	NA	1.05763	1.35955	0.109505	0.300447
FALSE	9	0.01	32	8	4	1.2	0.2	FALSE	FALSE	0.77	0	0.91	0.91	Inf	100	NA	NA	1.09	1.1	1.49	1.35	0	1	NA	NA	1.09771	1.31462	0.133876	0.26993
FALSE	9	0.01	32	16	2	1.2	0.2	FALSE	FALSE	0.73	0	0.91	0.91	Inf	100	NA	NA	1.07	1.07	1.32	1.24	0	1	NA	NA	1.12451	1.27927	0.151483	0.247576
FALSE	9	0.01	32	32	1	1.2	0.2	FALSE	FALSE	0.73	0	0.88	0.88	Inf	100	NA	NA	1.05	1.05	1.21	1.17	0	1	NA	NA	1.14593	1.25739	0.164781	0.233021
FALSE	9	0.01	64	2	32	1.2	0.2	FALSE	FALSE	0.94	0	0.91	0.96	50.32	23.75	NA	NA	1.15	1.18	2.92	1.5	0.000198732	0.237526	NA	NA	1.04079	1.41195	0.0684303	0.299935
FALSE	9	0.01	64	4	16	1.2	0.2	FALSE	FALSE	0.87	0	0.96	0.96	4.24	15.44	NA	NA	1.14	1.12	1.9	1.46	0.00235699	0.154436	NA	NA	1.05686	1.34824	0.105291	0.291205
FALSE	9	0.01	64	8	8	1.2	0.2	FALSE	FALSE	0.81	0	0.94	0.94	4.38	12.85	NA	NA	1.1	1.09	1.52	1.32	0.00228062	0.128512	NA	NA	1.09459	1.31013	0.131159	0.26474
FALSE	9	0.01	64	16	4	1.2	0.2	FALSE	FALSE	0.83	0	0.94	0.94	4.5	12.14	NA	NA	1.07	1.07	1.32	1.24	0.00222225	0.121417	NA	NA	1.12614	1.28232	0.151216	0.247492
FALSE	9	0.01	64	32	2	1.2	0.2	FALSE	FALSE	0.82	0	0.93	0.93	4.55	11.67	NA	NA	1.05	1.05	1.21	1.17	0.00219803	0.116748	NA	NA	1.1453	1.25726	0.165778	0.234788
FALSE	9	0.01	64	64	1	1.2	0.2	FALSE	FALSE	0.8	0	0.9	0.9	4.55	11.65	NA	NA	1.04	1.03	1.14	1.12	0.00219689	0.116503	NA	NA	1.15914	1.23831	0.175744	0.224539
FALSE	9	0.01	128	2	64	1.2	0.2	FALSE	FALSE	0.99	0	0.85	0.98	6.64	8.77	NA	NA	1.18	1.16	3.09	1.58	0.00150692	0.0877181	NA	NA	1.01521	1.39523	0.064768	0.316608
FALSE	9	0.01	128	4	32	1.2	0.2	FALSE	FALSE	0.94	0	0.96	0.98	7.74	7.45	NA	NA	1.13	1.13	1.97	1.45	0.00129218	0.0744971	NA	NA	1.06173	1.3545	0.101647	0.29035
FALSE	9	0.01	128	8	16	1.2	0.2	FALSE	FALSE	0.92	0	0.97	0.98	8.39	6.73	NA	NA	1.1	1.1	1.54	1.34	0.00119257	0.0672816	NA	NA	1.09025	1.31418	0.130053	0.267328
FALSE	9	0.01	128	16	8	1.2	0.2	FALSE	FALSE	0.9	0	0.96	0.96	8.77	6.32	NA	NA	1.07	1.07	1.32	1.25	0.0011397	0.0631644	NA	NA	1.12043	1.28073	0.151262	0.249801
FALSE	9	0.01	128	32	4	1.2	0.2	FALSE	FALSE	0.92	0	0.97	0.97	8.97	6.13	NA	NA	1.05	1.05	1.22	1.17	0.00111514	0.0612883	NA	NA	1.14766	1.2614	0.164334	0.233168
FALSE	9	0.01	128	64	2	1.2	0.2	FALSE	FALSE	0.9	0	0.95	0.95	9.07	6.04	NA	NA	1.03	1.03	1.14	1.12	0.0011027	0.0603832	NA	NA	1.16152	1.23947	0.174725	0.223284
FALSE	9	0.05	4	2	2	1.2	0.2	FALSE	FALSE	0.77	0	0.89	0.89	Inf	20	NA	NA	1.18	1.16	2.63	1.59	0	1	NA	NA	1.01983	1.39181	0.0759806	0.31766
FALSE	9	0.05	4	4	1	1.2	0.2	FALSE	FALSE	0.74	0	0.9	0.9	Inf	20	NA	NA	1.12	1.13	1.84	1.45	0	1	NA	NA	1.06695	1.35993	0.10892	0.290235
FALSE	9	0.05	8	2	4	1.2	0.2	FALSE	FALSE	0.83	0	0.91	0.91	Inf	20	NA	NA	1.17	1.17	2.75	1.58	0	1	NA	NA	1.02693	1.4064	0.0726932	0.316152
FALSE	9	0.05	8	4	2	1.2	0.2	FALSE	FALSE	0.77	0	0.91	0.91	Inf	20	NA	NA	1.13	1.13	1.84	1.5	0	1	NA	NA	1.06062	1.35824	0.108418	0.299292
FALSE	9	0.05	8	8	1	1.2	0.2	FALSE	FALSE	0.77	0	0.93	0.93	Inf	20	NA	NA	1.09	1.1	1.51	1.32	0	1	NA	NA	1.09917	1.31603	0.132504	0.264974
FALSE	9	0.05	16	2	8	1.2	0.2	FALSE	FALSE	0.93	0	0.94	0.96	4.95	10.09	NA	NA	1.17	1.17	2.93	1.57	0.0101108	0.504691	NA	NA	1.02412	1.40408	0.0681729	0.314376
FALSE	9	0.05	16	4	4	1.2	0.2	FALSE	FALSE	0.86	0	0.94	0.94	5.43	8.56	NA	NA	1.13	1.13	1.91	1.46	0.00921312	0.428112	NA	NA	1.05853	1.35923	0.104758	0.292097
FALSE	9	0.05	16	8	2	1.2	0.2	FALSE	FALSE	0.84	0	0.95	0.95	5.73	7.72	NA	NA	1.09	1.1	1.49	1.36	0.00873253	0.386155	NA	NA	1.0982	1.3171	0.133801	0.272287
FALSE	9	0.05	16	16	1	1.2	0.2	FALSE	FALSE	0.85	0	0.94	0.94	5.73	7.72	NA	NA	1.06	1.07	1.32	1.24	0.00873013	0.385946	NA	NA	1.12716	1.28274	0.151695	0.247624
FALSE	9	0.05	32	2	16	1.2	0.2	FALSE	FALSE	0.97	0	0.92	0.98	7.89	5.78	NA	NA	1.17	1.17	3.51	1.54	0.00633466	0.28923	NA	NA	1.02416	1.40319	0.0570214	0.307916
FALSE	9	0.05	32	4	8	1.2	0.2	FALSE	FALSE	0.95	0	0.98	0.98	9.37	5.11	NA	NA	1.14	1.13	1.95	1.47	0.00533393	0.255405	NA	NA	1.05552	1.3575	0.102316	0.293336
FALSE	9	0.05	32	8	4	1.2	0.2	FALSE	FALSE	0.93	0	0.98	0.98	10.4	4.62	NA	NA	1.1	1.1	1.53	1.34	0.00480905	0.23097	NA	NA	1.09501	1.31963	0.130539	0.268612
FALSE	9	0.05	32	16	2	1.2	0.2	FALSE	FALSE	0.93	0	0.97	0.98	11.01	4.37	NA	NA	1.07	1.07	1.32	1.25	0.00454258	0.218433	NA	NA	1.12118	1.28016	0.151536	0.249939
FALSE	9	0.05	32	32	1	1.2	0.2	FALSE	FALSE	0.94	0	0.98	0.98	11.4	4.36	NA	NA	1.05	1.05	1.2	1.18	0.00438513	0.218103	NA	NA	1.14736	1.25854	0.167177	0.236409
FALSE	9	0.05	64	2	32	1.2	0.2	FALSE	TRUE	0.99	0	0.84	0.98	3.11	3.93	NA	NA	1.2	1.17	3.89	1.45	0.01606	0.196549	NA	NA	1.00062	1.40789	0.0513898	0.290925
FALSE	9	0.05	64	4	16	1.2	0.2	FALSE	TRUE	0.99	0	0.98	1	4.01	3.38	NA	NA	1.15	1.14	2.18	1.44	0.0124791	0.169216	NA	NA	1.04563	1.36302	0.0918356	0.288317
FALSE	9	0.05	64	8	8	1.2	0.2	FALSE	TRUE	0.99	0	0.98	1	2.88	3.11	NA	NA	1.1	1.1	1.59	1.33	0.0173865	0.15529	NA	NA	1.08732	1.31711	0.125642	0.266996
FALSE	9	0.05	64	16	4	1.2	0.2	FALSE	TRUE	0.98	0	0.99	0.99	3.11	2.87	NA	NA	1.07	1.07	1.34	1.25	0.0160945	0.143683	NA	NA	1.12247	1.28399	0.149786	0.249941
FALSE	9	0.05	64	32	2	1.2	0.2	FALSE	TRUE	0.99	0	0.98	0.99	3.27	2.73	NA	NA	1.05	1.05	1.21	1.18	0.0152702	0.136478	NA	NA	1.1432	1.25614	0.165215	0.23532
FALSE	9	0.05	64	64	1	1.2	0.2	FALSE	TRUE	0.99	0	1	1	3.29	2.71	NA	NA	1.03	1.03	1.14	1.12	0.0151978	0.135493	NA	NA	1.15991	1.23932	0.175573	0.22432
FALSE	9	0.05	128	2	64	1.2	0.2	TRUE	TRUE	1	0	0.81	0.97	2.68	2.8	NA	NA	1.22	1.17	4.07	1.51	0.018671	0.140071	NA	NA	0.980005	1.40678	0.049101	0.301544
FALSE	9	0.05	128	4	32	1.2	0.2	TRUE	TRUE	1	0	0.96	1	2.6	2.6	NA	NA	1.16	1.14	2.32	1.51	0.0192039	0.129896	NA	NA	1.0303	1.36775	0.0863479	0.301269
FALSE	9	0.05	128	8	16	1.2	0.2	TRUE	TRUE	1	0	0.98	1	2.49	2.34	NA	NA	1.11	1.11	1.63	1.38	0.0200994	0.117181	NA	NA	1.08304	1.33027	0.122748	0.275179
FALSE	9	0.05	128	16	8	1.2	0.2	TRUE	TRUE	1	0	0.98	1	2.45	2.2	NA	NA	1.07	1.07	1.36	1.26	0.0203704	0.110243	NA	NA	1.11767	1.28639	0.147522	0.251063
FALSE	9	0.05	128	32	4	1.2	0.2	TRUE	TRUE	1	0	0.98	1	2.22	2.12	NA	NA	1.05	1.05	1.22	1.17	0.0224989	0.106239	NA	NA	1.14369	1.26042	0.163441	0.234827
FALSE	9	0.05	128	64	2	1.2	0.2	TRUE	TRUE	1	0	0.98	0.99	2.33	2.03	NA	NA	1.03	1.03	1.14	1.12	0.0214689	0.101576	NA	NA	1.16059	1.24166	0.1749	0.224257
FALSE	9	0.1	4	2	2	1.2	0.2	FALSE	FALSE	0.8	0	0.91	0.91	Inf	10	NA	NA	1.16	1.16	2.81	1.52	0	1	NA	NA	1.0369	1.39435	0.0712345	0.303329
FALSE	9	0.1	4	4	1	1.2	0.2	FALSE	FALSE	0.8	0	0.93	0.93	Inf	10	NA	NA	1.13	1.13	1.87	1.43	0	1	NA	NA	1.0645	1.3578	0.107157	0.285538
FALSE	9	0.1	8	2	4	1.2	0.2	FALSE	FALSE	0.87	0	0.91	0.92	5.27	7.15	NA	NA	1.16	1.18	3	1.52	0.0189883	0.714639	NA	NA	1.0301	1.41237	0.0667011	0.304666
FALSE	9	0.1	8	4	2	1.2	0.2	FALSE	FALSE	0.86	0	0.95	0.95	5.79	6.23	NA	NA	1.14	1.14	1.86	1.49	0.0172742	0.623009	NA	NA	1.05633	1.36205	0.107344	0.298432
FALSE	9	0.1	8	8	1	1.2	0.2	FALSE	FALSE	0.86	0	0.96	0.96	5.79	6.23	NA	NA	1.09	1.09	1.5	1.34	0.0172741	0.622847	NA	NA	1.09922	1.31209	0.133779	0.267524
FALSE	9	0.1	16	2	8	1.2	0.2	FALSE	FALSE	0.95	0	0.91	0.97	7.4	4.86	NA	NA	1.18	1.16	3.56	1.45	0.013506	0.48631	NA	NA	1.02074	1.39476	0.0561855	0.29072
FALSE	9	0.1	16	4	4	1.2	0.2	FALSE	FALSE	0.94	0	0.98	0.98	9.23	4.3	NA	NA	1.14	1.14	1.93	1.52	0.0108288	0.429773	NA	NA	1.04854	1.36248	0.103456	0.303211
FALSE	9	0.1	16	8	2	1.2	0.2	FALSE	FALSE	0.94	0	0.98	0.98	9.55	3.86	NA	NA	1.1	1.09	1.52	1.37	0.0104658	0.386394	NA	NA	1.08966	1.31186	0.131883	0.273492
FALSE	9	0.1	16	16	1	1.2	0.2	FALSE	FALSE	0.94	0	0.98	0.98	3.18	3.86	NA	NA	1.07	1.07	1.31	1.25	0.0314468	0.385949	NA	NA	1.12154	1.27892	0.15313	0.249967
FALSE	9	0.1	32	2	16	1.2	0.2	FALSE	TRUE	1	0	0.89	0.98	3.22	3.46	NA	NA	1.18	1.17	4.38	1.4	0.0310254	0.345791	NA	NA	1.01902	1.3988	0.0456488	0.279814
FALSE	9	0.1	32	4	8	1.2	0.2	FALSE	TRUE	0.99	0	0.99	1	4.07	3.03	NA	NA	1.14	1.14	2.16	1.45	0.0245898	0.303456	NA	NA	1.04935	1.36527	0.0927815	0.289501
FALSE	9	0.1	32	8	4	1.2	0.2	FALSE	TRUE	0.99	0	0.99	1	2.95	2.8	NA	NA	1.1	1.1	1.58	1.35	0.0339338	0.279824	NA	NA	1.0878	1.31568	0.126514	0.270927
FALSE	9	0.1	32	16	2	1.2	0.2	FALSE	TRUE	0.99	0	1	1	3.26	2.55	NA	NA	1.07	1.07	1.33	1.25	0.0306341	0.254561	NA	NA	1.11723	1.27842	0.150393	0.250884
FALSE	9	0.1	32	32	1	1.2	0.2	FALSE	TRUE	0.99	0	1	1	3.27	2.53	NA	NA	1.05	1.05	1.2	1.18	0.0305515	0.253495	NA	NA	1.14683	1.25789	0.166374	0.235273
FALSE	9	0.1	64	2	32	1.2	0.2	TRUE	TRUE	1	0	0.86	0.97	2.57	2.68	NA	NA	1.19	1.18	4.63	1.44	0.03885	0.267779	NA	NA	1.01243	1.41674	0.0432102	0.287682
FALSE	9	0.1	64	4	16	1.2	0.2	TRUE	TRUE	1	0	0.98	1	2.33	2.54	NA	NA	1.15	1.15	2.31	1.5	0.0429646	0.253809	NA	NA	1.03914	1.38197	0.0864606	0.299908
FALSE	9	0.1	64	8	8	1.2	0.2	TRUE	TRUE	1	0	0.99	1	2.26	2.28	NA	NA	1.12	1.1	1.63	1.39	0.0441837	0.227774	NA	NA	1.07462	1.32435	0.122773	0.277249
FALSE	9	0.1	64	16	4	1.2	0.2	TRUE	TRUE	1	0	0.99	1	2.16	2.1	NA	NA	1.07	1.07	1.36	1.26	0.0462334	0.210167	NA	NA	1.11679	1.28588	0.146995	0.251083
FALSE	9	0.1	64	32	2	1.2	0.2	TRUE	TRUE	1	0	0.98	0.99	2.3	1.97	NA	NA	1.05	1.05	1.22	1.18	0.0435585	0.19699	NA	NA	1.14012	1.25645	0.164134	0.235562
FALSE	9	0.1	64	64	1	1.2	0.2	TRUE	TRUE	1	0	1	1	2.34	1.93	NA	NA	1.03	1.03	1.14	1.12	0.0427307	0.19338	NA	NA	1.16075	1.24029	0.175526	0.22426
FALSE	9	0.1	128	2	64	1.2	0.2	TRUE	TRUE	1	0	0.87	0.97	2.01	2.13	NA	NA	1.2	1.16	5.17	1.31	0.0497311	0.213159	NA	NA	1.00406	1.38706	0.0386766	0.261884
FALSE	9	0.1	128	4	32	1.2	0.2	TRUE	TRUE	1	0	0.97	1	1.94	2.08	NA	NA	1.17	1.16	2.4	1.58	0.0516458	0.208474	NA	NA	1.02457	1.39648	0.0833047	0.31529
FALSE	9	0.1	128	8	16	1.2	0.2	TRUE	TRUE	1	0	0.99	1	1.83	1.98	NA	NA	1.12	1.11	1.77	1.39	0.0546172	0.197987	NA	NA	1.07112	1.33548	0.112896	0.277789
FALSE	9	0.1	128	16	8	1.2	0.2	TRUE	TRUE	1	0	0.98	1	1.81	1.82	NA	NA	1.08	1.08	1.39	1.28	0.0551797	0.181576	NA	NA	1.11093	1.29028	0.143621	0.256025
FALSE	9	0.1	128	32	4	1.2	0.2	TRUE	TRUE	1	0	0.98	1	1.78	1.71	NA	NA	1.05	1.05	1.24	1.18	0.0561117	0.170752	NA	NA	1.13886	1.25956	0.161846	0.235619
FALSE	9	0.1	128	64	2	1.2	0.2	TRUE	TRUE	1	0	0.99	0.99	1.79	1.62	NA	NA	1.04	1.03	1.14	1.13	0.0558197	0.162304	NA	NA	1.15724	1.24073	0.17516	0.226435
FALSE	9	0.25	4	2	2	1.2	0.2	FALSE	FALSE	0.93	0	0.95	0.96	7.46	3.5	NA	NA	1.18	1.15	3.03	1.57	0.0335135	0.875992	NA	NA	1.01655	1.38223	0.065911	0.313826
FALSE	9	0.25	4	4	1	1.2	0.2	FALSE	FALSE	0.91	0	0.97	0.97	7.46	3.51	NA	NA	1.12	1.13	1.84	1.45	0.0335132	0.876528	NA	NA	1.06883	1.35155	0.10898	0.290395
FALSE	9	0.25	8	2	4	1.2	0.2	FALSE	FALSE	0.97	0	0.95	0.98	3.42	2.99	NA	NA	1.17	1.17	3.97	1.44	0.0730066	0.747208	NA	NA	1.02927	1.40794	0.0503791	0.288238
FALSE	9	0.25	8	4	2	1.2	0.2	FALSE	FALSE	0.97	0	0.98	0.99	3.97	2.51	NA	NA	1.15	1.14	2.02	1.53	0.0630433	0.627255	NA	NA	1.04694	1.36421	0.098769	0.305521
FALSE	9	0.25	8	8	1	1.2	0.2	FALSE	FALSE	0.97	0	0.99	0.99	3.97	2.49	NA	NA	1.09	1.09	1.49	1.34	0.0630396	0.622848	NA	NA	1.10239	1.31388	0.13425	0.268467
FALSE	9	0.25	16	2	8	1.2	0.2	TRUE	TRUE	1	0	0.92	0.99	3.28	2.43	NA	NA	1.16	1.19	4.72	1.38	0.0763284	0.608336	NA	NA	1.03014	1.42214	0.042394	0.275704
FALSE	9	0.25	16	4	4	1.2	0.2	TRUE	TRUE	1	0	1	1	2.89	2.27	NA	NA	1.16	1.14	2.21	1.51	0.0864982	0.567605	NA	NA	1.03716	1.36228	0.090639	0.30188
FALSE	9	0.25	16	8	2	1.2	0.2	TRUE	TRUE	1	0	1	1	2.58	2.03	NA	NA	1.11	1.09	1.59	1.38	0.0970772	0.508746	NA	NA	1.08011	1.31247	0.125577	0.275297
FALSE	9	0.25	16	16	1	1.2	0.2	TRUE	TRUE	1	0	1	1	2.58	2.03	NA	NA	1.07	1.07	1.31	1.25	0.0970736	0.508235	NA	NA	1.12639	1.28166	0.152796	0.249421
FALSE	9	0.25	32	2	16	1.2	0.2	TRUE	TRUE	1	0	0.92	0.99	2.35	2.11	NA	NA	1.18	1.16	5.15	1.37	0.106159	0.527114	NA	NA	1.0163	1.38925	0.0388419	0.274221
FALSE	9	0.25	32	4	8	1.2	0.2	TRUE	TRUE	1	0	1	1	2.2	2.03	NA	NA	1.15	1.15	2.48	1.49	0.113894	0.506364	NA	NA	1.03929	1.38562	0.0807127	0.298019
FALSE	9	0.25	32	8	4	1.2	0.2	TRUE	TRUE	1	0	0.99	1	2.18	1.81	NA	NA	1.12	1.11	1.66	1.39	0.11448	0.453432	NA	NA	1.0722	1.32678	0.120799	0.278907
FALSE	9	0.25	32	16	2	1.2	0.2	TRUE	TRUE	1	0	0.99	1	2.14	1.66	NA	NA	1.08	1.07	1.35	1.29	0.116688	0.416146	NA	NA	1.11029	1.2837	0.148445	0.257406
FALSE	9	0.25	32	32	1	1.2	0.2	TRUE	TRUE	1	0	1	1	1.92	1.7	NA	NA	1.05	1.05	1.2	1.17	0.13025	0.425929	NA	NA	1.1478	1.25942	0.166043	0.234806
FALSE	9	0.25	64	2	32	1.2	0.2	TRUE	TRUE	1	0	0.91	0.99	1.86	1.8	NA	NA	1.18	1.13	5.56	1.27	0.134727	0.450104	NA	NA	1.01762	1.35906	0.0359802	0.254821
FALSE	9	0.25	64	4	16	1.2	0.2	TRUE	TRUE	1	0	0.99	1	1.82	1.77	NA	NA	1.16	1.15	2.61	1.48	0.137287	0.442993	NA	NA	1.03548	1.37699	0.076755	0.295738
FALSE	9	0.25	64	8	8	1.2	0.2	TRUE	TRUE	1	0	0.99	1	1.72	1.72	NA	NA	1.13	1.11	1.75	1.44	0.145735	0.429779	NA	NA	1.06155	1.33517	0.114344	0.287246
FALSE	9	0.25	64	16	4	1.2	0.2	TRUE	TRUE	1	0	0.98	1	1.76	1.54	NA	NA	1.08	1.08	1.41	1.29	0.142183	0.3862	NA	NA	1.10685	1.29138	0.141344	0.257436
FALSE	9	0.25	64	32	2	1.2	0.2	TRUE	TRUE	1	0	0.98	0.99	1.72	1.44	NA	NA	1.06	1.05	1.22	1.2	0.145451	0.359427	NA	NA	1.13511	1.25864	0.163856	0.240616
FALSE	9	0.25	64	64	1	1.2	0.2	TRUE	TRUE	1	0	1	1	1.57	1.48	NA	NA	1.03	1.03	1.14	1.12	0.159173	0.369856	NA	NA	1.16046	1.24004	0.175822	0.224638
FALSE	9	0.25	128	2	64	1.2	0.2	TRUE	TRUE	1	0	0.91	0.98	1.65	1.56	NA	NA	1.16	1.16	5.64	1.22	0.151657	0.389967	NA	NA	1.03692	1.39001	0.035461	0.244568
FALSE	9	0.25	128	4	32	1.2	0.2	TRUE	TRUE	1	0	1	1	1.59	1.57	NA	NA	1.16	1.15	2.61	1.44	0.157004	0.392723	NA	NA	1.03102	1.37883	0.0765004	0.288811
FALSE	9	0.25	128	8	16	1.2	0.2	TRUE	TRUE	1	0	1	1	1.48	1.56	NA	NA	1.14	1.11	1.81	1.42	0.168569	0.389825	NA	NA	1.05685	1.33305	0.110292	0.28372
FALSE	9	0.25	128	16	8	1.2	0.2	TRUE	TRUE	1	0	0.98	1	1.45	1.49	NA	NA	1.1	1.08	1.48	1.29	0.171988	0.373053	NA	NA	1.09162	1.29179	0.135036	0.258539
FALSE	9	0.25	128	32	4	1.2	0.2	TRUE	TRUE	1	0	0.98	1	1.46	1.39	NA	NA	1.06	1.05	1.27	1.2	0.17177	0.346252	NA	NA	1.12785	1.26054	0.157526	0.239601
FALSE	9	0.25	128	64	2	1.2	0.2	TRUE	TRUE	1	0	0.98	1	1.49	1.27	NA	NA	1.04	1.03	1.15	1.14	0.167241	0.318312	NA	NA	1.15285	1.23996	0.173545	0.227844
FALSE	9	0.5	4	2	2	1.2	0.2	FALSE	FALSE	0.98	0	0.98	0.99	13.63	1.75	NA	NA	1.17	1.16	3.47	1.48	0.0366963	0.876564	NA	NA	1.02911	1.38997	0.0576492	0.29644
FALSE	9	0.5	4	4	1	1.2	0.2	FALSE	FALSE	0.98	0	0.99	0.99	4.05	1.75	NA	NA	1.13	1.13	1.82	1.47	0.123471	0.876529	NA	NA	1.06481	1.35493	0.110173	0.293573
FALSE	9	0.5	8	2	4	1.2	0.2	TRUE	TRUE	1	0	0.96	0.99	3.89	1.72	NA	NA	1.19	1.15	4.83	1.32	0.128409	0.859625	NA	NA	1.01157	1.37972	0.0413906	0.264286
FALSE	9	0.5	8	4	2	1.2	0.2	TRUE	TRUE	1	0	1	1	3.15	1.6	NA	NA	1.15	1.14	2.17	1.5	0.158873	0.79994	NA	NA	1.04148	1.37071	0.0921299	0.299276
FALSE	9	0.5	8	8	1	1.2	0.2	TRUE	TRUE	1	0	1	1	2.5	1.6	NA	NA	1.09	1.1	1.48	1.35	0.200062	0.799937	NA	NA	1.09848	1.31768	0.135447	0.27086
FALSE	9	0.5	16	2	8	1.2	0.2	TRUE	TRUE	1	0	0.94	0.99	2.65	1.61	NA	NA	1.17	1.16	5.45	1.27	0.188994	0.807087	NA	NA	1.02319	1.39171	0.0367126	0.254125
FALSE	9	0.5	16	4	4	1.2	0.2	TRUE	TRUE	1	0	1	1	2.26	1.6	NA	NA	1.17	1.14	2.44	1.53	0.220802	0.799681	NA	NA	1.02766	1.36361	0.081879	0.306284
FALSE	9	0.5	16	8	2	1.2	0.2	TRUE	TRUE	1	0	0.99	1	2.12	1.45	NA	NA	1.13	1.1	1.64	1.45	0.236327	0.723233	NA	NA	1.06628	1.32467	0.121614	0.289612
FALSE	9	0.5	16	16	1	1.2	0.2	TRUE	TRUE	1	0	1	1	1.83	1.45	NA	NA	1.07	1.07	1.31	1.24	0.272895	0.727105	NA	NA	1.12673	1.28172	0.152446	0.24885
FALSE	9	0.5	32	2	16	1.2	0.2	TRUE	TRUE	1	0	0.95	0.98	1.96	1.52	NA	NA	1.16	1.14	5.39	1.24	0.255753	0.759516	NA	NA	1.03014	1.36983	0.0370734	0.248223
FALSE	9	0.5	32	4	8	1.2	0.2	TRUE	TRUE	1	0	1	1	1.81	1.5	NA	NA	1.17	1.15	2.58	1.49	0.276675	0.75204	NA	NA	1.02477	1.37526	0.0774681	0.297196
FALSE	9	0.5	32	8	4	1.2	0.2	TRUE	TRUE	1	0	1	1	1.68	1.46	NA	NA	1.13	1.11	1.78	1.42	0.29752	0.727915	NA	NA	1.0584	1.33375	0.112226	0.284494
FALSE	9	0.5	32	16	2	1.2	0.2	TRUE	TRUE	1	0	0.99	1	1.68	1.31	NA	NA	1.09	1.08	1.38	1.33	0.298169	0.655849	NA	NA	1.10246	1.2909	0.144695	0.265672
FALSE	9	0.5	32	32	1	1.2	0.2	TRUE	TRUE	1	0	1	1	1.5	1.33	NA	NA	1.05	1.05	1.2	1.18	0.333377	0.666623	NA	NA	1.14616	1.25751	0.166627	0.235632
FALSE	9	0.5	64	2	32	1.2	0.2	TRUE	TRUE	1	0	0.96	0.99	1.63	1.4	NA	NA	1.16	1.15	5.51	1.2	0.307367	0.699716	NA	NA	1.0351	1.3823	0.0363056	0.240496
FALSE	9	0.5	64	4	16	1.2	0.2	TRUE	TRUE	1	0	1	1	1.56	1.4	NA	NA	1.17	1.15	2.52	1.47	0.320723	0.700228	NA	NA	1.02766	1.37621	0.079301	0.293638
FALSE	9	0.5	64	8	8	1.2	0.2	TRUE	TRUE	1	0	1	1	1.46	1.39	NA	NA	1.13	1.11	1.84	1.4	0.342604	0.694286	NA	NA	1.06249	1.33787	0.108701	0.280566
FALSE	9	0.5	64	16	4	1.2	0.2	TRUE	TRUE	1	0	1	1	1.41	1.34	NA	NA	1.1	1.08	1.46	1.32	0.35389	0.668098	NA	NA	1.0906	1.29263	0.137276	0.263731
FALSE	9	0.5	64	32	2	1.2	0.2	TRUE	TRUE	1	0	0.98	1	1.44	1.21	NA	NA	1.06	1.05	1.24	1.24	0.346821	0.606001	NA	NA	1.12835	1.26413	0.161609	0.24714
FALSE	9	0.5	64	64	1	1.2	0.2	TRUE	TRUE	1	0	1	1	1.32	1.24	NA	NA	1.03	1.03	1.14	1.12	0.379895	0.620104	NA	NA	1.16077	1.23978	0.17599	0.224853
FALSE	9	0.5	128	2	64	1.2	0.2	TRUE	TRUE	1	0	0.97	1	1.48	1.32	NA	NA	1.16	1.15	5.26	1.17	0.336983	0.65902	NA	NA	1.03732	1.38061	0.0380025	0.23451
FALSE	9	0.5	128	4	32	1.2	0.2	TRUE	TRUE	1	0	1	1	1.4	1.33	NA	NA	1.16	1.15	2.48	1.43	0.355927	0.664362	NA	NA	1.03468	1.37902	0.080651	0.286956
FALSE	9	0.5	128	8	16	1.2	0.2	TRUE	TRUE	1	0	1	1	1.36	1.3	NA	NA	1.13	1.12	1.81	1.39	0.366362	0.650683	NA	NA	1.0604	1.33843	0.110679	0.278888
FALSE	9	0.5	128	16	8	1.2	0.2	TRUE	TRUE	1	0	1	1	1.3	1.28	NA	NA	1.1	1.08	1.49	1.3	0.385801	0.641447	NA	NA	1.08907	1.29828	0.134392	0.260253
FALSE	9	0.5	128	32	4	1.2	0.2	TRUE	TRUE	1	0	0.99	1	1.26	1.24	NA	NA	1.07	1.05	1.29	1.23	0.395559	0.621153	NA	NA	1.1164	1.26263	0.155027	0.245756
FALSE	9	0.5	128	64	2	1.2	0.2	TRUE	TRUE	1	0	0.97	0.99	1.31	1.13	NA	NA	1.04	1.04	1.16	1.17	0.38031	0.565858	NA	NA	1.14908	1.24537	0.172749	0.233233
FALSE	9	0.75	4	2	2	1.2	0.2	TRUE	TRUE	1	0	0.98	1	21.26	1.29	NA	NA	1.16	1.14	3.29	1.41	0.035273	0.965913	NA	NA	1.03266	1.37147	0.0607342	0.282657
FALSE	9	0.75	4	4	1	1.2	0.2	TRUE	TRUE	1	0	1	1	6.07	1.29	NA	NA	1.13	1.13	1.86	1.43	0.123471	0.966491	NA	NA	1.06322	1.35099	0.10729	0.285892
FALSE	9	0.75	8	2	4	1.2	0.2	TRUE	TRUE	1	0	0.99	1	4.92	1.29	NA	NA	1.17	1.15	4.05	1.46	0.152321	0.970129	NA	NA	1.02783	1.38157	0.0493706	0.29159
FALSE	9	0.75	8	4	2	1.2	0.2	TRUE	TRUE	1	0	1	1	3.14	1.26	NA	NA	1.15	1.14	2.13	1.57	0.238853	0.942618	NA	NA	1.04101	1.36284	0.0938288	0.313845
FALSE	9	0.75	8	8	1	1.2	0.2	TRUE	TRUE	1	0	1	1	1.99	1.25	NA	NA	1.1	1.09	1.5	1.33	0.377132	0.936965	NA	NA	1.09474	1.31083	0.133497	0.266961
FALSE	9	0.75	16	2	8	1.2	0.2	TRUE	TRUE	1	0	0.98	1	2.92	1.28	NA	NA	1.17	1.15	4.58	1.35	0.256426	0.958373	NA	NA	1.02203	1.37746	0.0436546	0.269303
FALSE	9	0.75	16	4	4	1.2	0.2	TRUE	TRUE	1	0	1	1	2.39	1.27	NA	NA	1.17	1.14	2.31	1.52	0.313376	0.953418	NA	NA	1.02574	1.36322	0.0866626	0.304027
FALSE	9	0.75	16	8	2	1.2	0.2	TRUE	TRUE	1	0	1	1	1.89	1.21	NA	NA	1.11	1.11	1.62	1.46	0.39729	0.907318	NA	NA	1.07794	1.33138	0.123225	0.291755
FALSE	9	0.75	16	16	1	1.2	0.2	TRUE	TRUE	1	0	1	1	1.53	1.2	NA	NA	1.07	1.07	1.3	1.25	0.49175	0.902931	NA	NA	1.12473	1.28275	0.153569	0.250683
FALSE	9	0.75	32	2	16	1.2	0.2	TRUE	TRUE	1	0	0.98	0.99	2.16	1.25	NA	NA	1.16	1.15	4.62	1.28	0.347166	0.934471	NA	NA	1.0362	1.38154	0.0433137	0.256818
FALSE	9	0.75	32	4	8	1.2	0.2	TRUE	TRUE	1	0	1	1	1.91	1.24	NA	NA	1.17	1.15	2.4	1.5	0.392495	0.930606	NA	NA	1.02549	1.3795	0.0834968	0.300225
FALSE	9	0.75	32	8	4	1.2	0.2	TRUE	TRUE	1	0	1	1	1.62	1.23	NA	NA	1.14	1.11	1.72	1.44	0.462188	0.922193	NA	NA	1.05036	1.32858	0.116429	0.288723
FALSE	9	0.75	32	16	2	1.2	0.2	TRUE	TRUE	1	0	1	1	1.47	1.16	NA	NA	1.09	1.08	1.37	1.34	0.509979	0.870344	NA	NA	1.10272	1.29659	0.145682	0.268077
FALSE	9	0.75	32	32	1	1.2	0.2	TRUE	TRUE	1	0	1	1	1.31	1.16	NA	NA	1.05	1.05	1.2	1.18	0.574061	0.869754	NA	NA	1.14425	1.2562	0.166566	0.235545
FALSE	9	0.75	64	2	32	1.2	0.2	TRUE	TRUE	1	0	0.97	0.99	1.79	1.23	NA	NA	1.16	1.16	4.46	1.26	0.420132	0.920563	NA	NA	1.0338	1.39172	0.0448475	0.252634
FALSE	9	0.75	64	4	16	1.2	0.2	TRUE	TRUE	1	0	1	1	1.63	1.21	NA	NA	1.16	1.15	2.42	1.42	0.460519	0.909734	NA	NA	1.0351	1.37619	0.0825389	0.283536
FALSE	9	0.75	64	8	8	1.2	0.2	TRUE	TRUE	1	0	1	1	1.45	1.21	NA	NA	1.14	1.11	1.76	1.39	0.518886	0.906222	NA	NA	1.05434	1.3347	0.11395	0.278652
FALSE	9	0.75	64	16	4	1.2	0.2	TRUE	TRUE	1	0	1	1	1.32	1.18	NA	NA	1.11	1.07	1.42	1.35	0.568518	0.888167	NA	NA	1.08447	1.28748	0.141244	0.269291
FALSE	9	0.75	64	32	2	1.2	0.2	TRUE	TRUE	1	0	0.99	1	1.3	1.11	NA	NA	1.06	1.06	1.24	1.24	0.576042	0.830667	NA	NA	1.13151	1.26789	0.161132	0.24829
FALSE	9	0.75	64	64	1	1.2	0.2	TRUE	TRUE	1	0	1	1	1.19	1.12	NA	NA	1.03	1.03	1.14	1.12	0.630138	0.840831	NA	NA	1.16093	1.24039	0.175339	0.224022
FALSE	9	0.75	128	2	64	1.2	0.2	TRUE	TRUE	1	0	0.97	0.99	1.66	1.19	NA	NA	1.16	1.15	4.24	1.26	0.452328	0.894064	NA	NA	1.03418	1.38282	0.0472027	0.251352
FALSE	9	0.75	128	4	32	1.2	0.2	TRUE	TRUE	1	0	1	1	1.5	1.19	NA	NA	1.16	1.14	2.38	1.37	0.499332	0.891709	NA	NA	1.03473	1.37308	0.0841842	0.274004
FALSE	9	0.75	128	8	16	1.2	0.2	TRUE	TRUE	1	0	1	1	1.34	1.18	NA	NA	1.14	1.11	1.77	1.34	0.560942	0.885134	NA	NA	1.05595	1.33219	0.113194	0.267861
FALSE	9	0.75	128	16	8	1.2	0.2	TRUE	TRUE	1	0	1	1	1.23	1.17	NA	NA	1.11	1.07	1.44	1.3	0.60987	0.878561	NA	NA	1.08365	1.28928	0.13867	0.259033
FALSE	9	0.75	128	32	4	1.2	0.2	TRUE	TRUE	1	0	1	1	1.18	1.14	NA	NA	1.08	1.05	1.27	1.24	0.634862	0.85724	NA	NA	1.11571	1.26377	0.157705	0.248389
FALSE	9	0.75	128	64	2	1.2	0.2	TRUE	TRUE	1	0	0.99	1	1.2	1.07	NA	NA	1.04	1.04	1.16	1.17	0.622559	0.802852	NA	NA	1.15014	1.24585	0.172514	0.23413
FALSE	27	0.01	4	2	2	1.2	0.2	FALSE	FALSE	0.69	0	0.82	0.82	Inf	100	NA	NA	1.16	1.17	2.55	1.59	0	1	NA	NA	1.03518	1.3992	0.0784804	0.317336
FALSE	27	0.01	4	4	1	1.2	0.2	FALSE	FALSE	0.68	0	0.87	0.87	Inf	100	NA	NA	1.13	1.12	1.86	1.43	0	1	NA	NA	1.06478	1.34891	0.107429	0.286262
FALSE	27	0.01	8	2	4	1.2	0.2	FALSE	FALSE	0.76	0	0.86	0.86	Inf	100	NA	NA	1.15	1.16	2.62	1.57	0	1	NA	NA	1.04396	1.39398	0.076472	0.313245
FALSE	27	0.01	8	4	2	1.2	0.2	FALSE	FALSE	0.68	0	0.88	0.88	Inf	100	NA	NA	1.13	1.13	1.83	1.47	0	1	NA	NA	1.06423	1.3516	0.109577	0.293461
FALSE	27	0.01	8	8	1	1.2	0.2	FALSE	FALSE	0.66	0	0.9	0.9	Inf	100	NA	NA	1.09	1.09	1.51	1.32	0	1	NA	NA	1.09755	1.31082	0.132174	0.264315
FALSE	27	0.01	16	2	8	1.2	0.2	FALSE	FALSE	0.83	0	0.91	0.92	Inf	100	NA	NA	1.15	1.17	2.61	1.57	0	1	NA	NA	1.04194	1.40058	0.076534	0.313368
FALSE	27	0.01	16	4	4	1.2	0.2	FALSE	FALSE	0.74	0	0.89	0.9	Inf	100	NA	NA	1.13	1.13	1.85	1.45	0	1	NA	NA	1.05944	1.35215	0.107982	0.290583
FALSE	27	0.01	16	8	2	1.2	0.2	FALSE	FALSE	0.71	0	0.9	0.9	Inf	100	NA	NA	1.1	1.09	1.51	1.33	0	1	NA	NA	1.09348	1.30817	0.132658	0.265977
FALSE	27	0.01	16	16	1	1.2	0.2	FALSE	FALSE	0.68	0	0.9	0.9	Inf	100	NA	NA	1.07	1.07	1.32	1.24	0	1	NA	NA	1.12242	1.27923	0.151682	0.247602
FALSE	27	0.01	32	2	16	1.2	0.2	FALSE	FALSE	0.88	0	0.93	0.95	Inf	100	NA	NA	1.17	1.16	2.71	1.58	0	1	NA	NA	1.02194	1.39261	0.0737185	0.315741
FALSE	27	0.01	32	4	8	1.2	0.2	FALSE	FALSE	0.81	0	0.93	0.94	Inf	100	NA	NA	1.13	1.13	1.86	1.45	0	1	NA	NA	1.06274	1.35415	0.107319	0.289885
FALSE	27	0.01	32	8	4	1.2	0.2	FALSE	FALSE	0.76	0	0.92	0.92	Inf	100	NA	NA	1.09	1.09	1.51	1.34	0	1	NA	NA	1.09637	1.31231	0.132677	0.267396
FALSE	27	0.01	32	16	2	1.2	0.2	FALSE	FALSE	0.71	0	0.91	0.91	Inf	100	NA	NA	1.07	1.06	1.31	1.25	0	1	NA	NA	1.12291	1.27718	0.1525	0.249681
FALSE	27	0.01	32	32	1	1.2	0.2	FALSE	FALSE	0.7	0	0.89	0.89	Inf	100	NA	NA	1.05	1.05	1.21	1.17	0	1	NA	NA	1.14515	1.25553	0.165238	0.233668
FALSE	27	0.01	64	2	32	1.2	0.2	FALSE	FALSE	0.93	0	0.92	0.96	7.95	19.36	NA	NA	1.17	1.17	2.81	1.58	0.00125798	0.193569	NA	NA	1.0269	1.40974	0.0710909	0.316198
FALSE	27	0.01	64	4	16	1.2	0.2	FALSE	FALSE	0.87	0	0.95	0.96	4.17	14.65	NA	NA	1.13	1.14	1.86	1.48	0.00239686	0.146544	NA	NA	1.05839	1.36296	0.10739	0.296059
FALSE	27	0.01	64	8	8	1.2	0.2	FALSE	FALSE	0.84	0	0.95	0.95	4.38	12.87	NA	NA	1.09	1.1	1.52	1.33	0.0022819	0.128696	NA	NA	1.09674	1.31432	0.131597	0.266643
FALSE	27	0.01	64	16	4	1.2	0.2	FALSE	FALSE	0.81	0	0.94	0.94	4.49	12.07	NA	NA	1.07	1.07	1.33	1.23	0.00222761	0.120701	NA	NA	1.12511	1.28175	0.150271	0.246539
FALSE	27	0.01	64	32	2	1.2	0.2	FALSE	FALSE	0.79	0	0.92	0.92	4.55	11.67	NA	NA	1.05	1.05	1.21	1.17	0.00219742	0.116733	NA	NA	1.14733	1.25839	0.164999	0.233909
FALSE	27	0.01	64	64	1	1.2	0.2	FALSE	FALSE	0.77	0	0.87	0.87	4.55	11.65	NA	NA	1.03	1.03	1.14	1.12	0.0021969	0.116503	NA	NA	1.16101	1.24013	0.175456	0.22417
FALSE	27	0.01	128	2	64	1.2	0.2	FALSE	FALSE	0.98	0	0.84	0.98	6.7	8.65	NA	NA	1.18	1.19	2.88	1.54	0.00149176	0.0864703	NA	NA	1.01682	1.42886	0.0695297	0.308409
FALSE	27	0.01	128	4	32	1.2	0.2	FALSE	FALSE	0.94	0	0.96	0.98	7.8	7.47	NA	NA	1.14	1.13	1.91	1.5	0.00128279	0.074718	NA	NA	1.05358	1.36033	0.104603	0.29917
FALSE	27	0.01	128	8	16	1.2	0.2	FALSE	FALSE	0.92	0	0.97	0.97	8.38	6.74	NA	NA	1.1	1.1	1.52	1.35	0.00119279	0.0673936	NA	NA	1.09149	1.31944	0.131603	0.269903
FALSE	27	0.01	128	16	8	1.2	0.2	FALSE	FALSE	0.91	0	0.96	0.97	8.79	6.33	NA	NA	1.07	1.07	1.33	1.24	0.00113729	0.0632967	NA	NA	1.12283	1.27951	0.15071	0.248374
FALSE	27	0.01	128	32	4	1.2	0.2	FALSE	FALSE	0.91	0	0.96	0.96	8.98	6.13	NA	NA	1.05	1.05	1.21	1.17	0.00111395	0.0613399	NA	NA	1.14653	1.25753	0.165615	0.234798
FALSE	27	0.01	128	64	2	1.2	0.2	FALSE	FALSE	0.9	0	0.96	0.95	9.08	6.03	NA	NA	1.03	1.03	1.14	1.12	0.00110126	0.0603404	NA	NA	1.16082	1.24062	0.175845	0.22474
FALSE	27	0.05	4	2	2	1.2	0.2	FALSE	FALSE	0.78	0	0.89	0.89	Inf	20	NA	NA	1.17	1.17	2.65	1.57	0	1	NA	NA	1.02877	1.40332	0.0754771	0.313338
FALSE	27	0.05	4	4	1	1.2	0.2	FALSE	FALSE	0.74	0	0.9	0.9	Inf	20	NA	NA	1.13	1.13	1.8	1.48	0	1	NA	NA	1.06245	1.35239	0.110836	0.295341
FALSE	27	0.05	8	2	4	1.2	0.2	FALSE	FALSE	0.82	0	0.9	0.91	Inf	20	NA	NA	1.17	1.16	2.79	1.53	0	1	NA	NA	1.02727	1.39322	0.0716395	0.305697
FALSE	27	0.05	8	4	2	1.2	0.2	FALSE	FALSE	0.78	0	0.91	0.91	Inf	20	NA	NA	1.13	1.13	1.83	1.5	0	1	NA	NA	1.05838	1.35493	0.10933	0.299542
FALSE	27	0.05	8	8	1	1.2	0.2	FALSE	FALSE	0.77	0	0.94	0.94	Inf	20	NA	NA	1.09	1.09	1.51	1.33	0	1	NA	NA	1.09625	1.31008	0.132778	0.265522
FALSE	27	0.05	16	2	8	1.2	0.2	FALSE	FALSE	0.91	0	0.93	0.94	4.81	9.66	NA	NA	1.17	1.16	3.01	1.53	0.0103853	0.482977	NA	NA	1.0217	1.39614	0.0664707	0.305177
FALSE	27	0.05	16	4	4	1.2	0.2	FALSE	FALSE	0.86	0	0.94	0.94	5.4	8.5	NA	NA	1.13	1.14	1.9	1.48	0.00925362	0.42492	NA	NA	1.05827	1.36551	0.105361	0.296077
FALSE	27	0.05	16	8	2	1.2	0.2	FALSE	FALSE	0.85	0	0.95	0.95	5.73	7.72	NA	NA	1.09	1.1	1.53	1.33	0.00873088	0.385964	NA	NA	1.09637	1.31472	0.130484	0.266101
FALSE	27	0.05	16	16	1	1.2	0.2	FALSE	FALSE	0.81	0	0.94	0.94	5.73	7.72	NA	NA	1.07	1.07	1.32	1.24	0.00873013	0.385948	NA	NA	1.12466	1.28211	0.152015	0.248146
FALSE	27	0.05	32	2	16	1.2	0.2	FALSE	FALSE	0.96	0	0.93	0.98	7.72	5.96	NA	NA	1.17	1.17	3.41	1.48	0.0064789	0.298242	NA	NA	1.02769	1.40382	0.0585879	0.295908
FALSE	27	0.05	32	4	8	1.2	0.2	FALSE	FALSE	0.95	0	0.98	0.98	9.55	5.19	NA	NA	1.14	1.14	1.92	1.51	0.00523614	0.259349	NA	NA	1.05298	1.36278	0.103925	0.30147
FALSE	27	0.05	32	8	4	1.2	0.2	FALSE	FALSE	0.94	0	0.97	0.98	10.17	4.64	NA	NA	1.1	1.09	1.55	1.34	0.00491463	0.232246	NA	NA	1.08886	1.31174	0.128767	0.267096
FALSE	27	0.05	32	16	2	1.2	0.2	FALSE	FALSE	0.92	0	0.96	0.97	11.1	4.37	NA	NA	1.07	1.07	1.33	1.23	0.00450441	0.218355	NA	NA	1.12132	1.27927	0.150042	0.246852
FALSE	27	0.05	32	32	1	1.2	0.2	FALSE	FALSE	0.94	0	0.97	0.97	3.19	4.36	NA	NA	1.05	1.05	1.21	1.16	0.0156832	0.218103	NA	NA	1.14538	1.25684	0.164718	0.232932
FALSE	27	0.05	64	2	32	1.2	0.2	FALSE	TRUE	1	0	0.87	0.98	3.14	3.94	NA	NA	1.19	1.18	3.99	1.47	0.0159314	0.196908	NA	NA	1.00775	1.41055	0.0501303	0.294566
FALSE	27	0.05	64	4	16	1.2	0.2	FALSE	TRUE	0.99	0	0.98	1	3.81	3.43	NA	NA	1.15	1.14	2.07	1.52	0.0131403	0.171693	NA	NA	1.04605	1.37354	0.0966072	0.304206
FALSE	27	0.05	64	8	8	1.2	0.2	FALSE	TRUE	0.99	0	0.99	1	2.85	3.11	NA	NA	1.11	1.1	1.54	1.37	0.0175345	0.155509	NA	NA	1.08562	1.32105	0.129667	0.274001
FALSE	27	0.05	64	16	4	1.2	0.2	FALSE	TRUE	0.98	0	0.98	0.99	3.12	2.86	NA	NA	1.07	1.07	1.35	1.24	0.0160386	0.142862	NA	NA	1.11989	1.28072	0.148007	0.247081
FALSE	27	0.05	64	32	2	1.2	0.2	FALSE	TRUE	0.99	0	0.98	0.99	3.28	2.73	NA	NA	1.05	1.05	1.2	1.18	0.0152661	0.136562	NA	NA	1.14226	1.25558	0.166197	0.236573
FALSE	27	0.05	64	64	1	1.2	0.2	FALSE	TRUE	0.98	0	0.99	0.99	3.29	2.71	NA	NA	1.03	1.03	1.14	1.12	0.0151979	0.135493	NA	NA	1.16122	1.24097	0.175806	0.224618
FALSE	27	0.05	128	2	64	1.2	0.2	TRUE	TRUE	1	0	0.77	0.95	2.62	2.83	NA	NA	1.21	1.2	3.89	1.51	0.0190615	0.141643	NA	NA	0.994463	1.43755	0.0514246	0.301079
FALSE	27	0.05	128	4	32	1.2	0.2	TRUE	TRUE	1	0	0.96	1	2.46	2.65	NA	NA	1.16	1.14	2.4	1.43	0.020342	0.132657	NA	NA	1.03124	1.3681	0.0831743	0.28668
FALSE	27	0.05	128	8	16	1.2	0.2	TRUE	TRUE	1	0	0.98	1	2.46	2.38	NA	NA	1.11	1.11	1.63	1.37	0.0203566	0.118984	NA	NA	1.08068	1.32707	0.122406	0.273926
FALSE	27	0.05	128	16	8	1.2	0.2	TRUE	TRUE	1	0	0.99	1	2.55	2.14	NA	NA	1.07	1.07	1.36	1.25	0.0196419	0.106812	NA	NA	1.11935	1.28521	0.147063	0.249795
FALSE	27	0.05	128	32	4	1.2	0.2	TRUE	TRUE	1	0	0.98	1	2.23	2.12	NA	NA	1.05	1.05	1.22	1.18	0.0224235	0.105914	NA	NA	1.14338	1.25888	0.164301	0.235797
FALSE	27	0.05	128	64	2	1.2	0.2	TRUE	TRUE	1	0	0.98	0.99	2.34	2.02	NA	NA	1.04	1.03	1.14	1.13	0.021364	0.101143	NA	NA	1.15812	1.23875	0.175418	0.22531
FALSE	27	0.1	4	2	2	1.2	0.2	FALSE	FALSE	0.81	0	0.9	0.91	Inf	10	NA	NA	1.17	1.17	2.72	1.57	0	1	NA	NA	1.02596	1.39898	0.073522	0.314975
FALSE	27	0.1	4	4	1	1.2	0.2	FALSE	FALSE	0.8	0	0.94	0.94	Inf	10	NA	NA	1.12	1.12	1.84	1.45	0	1	NA	NA	1.06689	1.34977	0.108958	0.290336
FALSE	27	0.1	8	2	4	1.2	0.2	FALSE	FALSE	0.89	0	0.92	0.94	5.14	6.58	NA	NA	1.17	1.16	3.08	1.52	0.0194417	0.657627	NA	NA	1.02312	1.39236	0.0649618	0.304256
FALSE	27	0.1	8	4	2	1.2	0.2	FALSE	FALSE	0.86	0	0.95	0.95	5.79	6.23	NA	NA	1.14	1.12	1.94	1.45	0.0172743	0.622848	NA	NA	1.05503	1.34872	0.10323	0.290649
FALSE	27	0.1	8	8	1	1.2	0.2	FALSE	FALSE	0.84	0	0.95	0.95	5.79	6.23	NA	NA	1.09	1.09	1.49	1.34	0.0172741	0.622847	NA	NA	1.09993	1.31394	0.134146	0.268257
FALSE	27	0.1	16	2	8	1.2	0.2	FALSE	FALSE	0.97	0	0.94	0.98	8.07	4.9	NA	NA	1.17	1.16	3.48	1.52	0.0123878	0.490238	NA	NA	1.02207	1.39003	0.0574043	0.303711
FALSE	27	0.1	16	4	4	1.2	0.2	FALSE	FALSE	0.93	0	0.97	0.97	9.77	4.27	NA	NA	1.14	1.13	1.99	1.48	0.0102328	0.427006	NA	NA	1.05041	1.35526	0.100686	0.29574
FALSE	27	0.1	16	8	2	1.2	0.2	FALSE	FALSE	0.92	0	0.97	0.97	8.7	3.86	NA	NA	1.1	1.1	1.53	1.36	0.0114981	0.386208	NA	NA	1.0935	1.31594	0.131144	0.271532
FALSE	27	0.1	16	16	1	1.2	0.2	FALSE	FALSE	0.92	0	0.97	0.97	3.18	3.86	NA	NA	1.07	1.07	1.32	1.24	0.0314478	0.385949	NA	NA	1.12645	1.28019	0.151791	0.24778
FALSE	27	0.1	32	2	16	1.2	0.2	FALSE	TRUE	1	0	0.88	0.98	3.18	3.52	NA	NA	1.19	1.16	4.31	1.41	0.0313999	0.352266	NA	NA	1.00811	1.3968	0.0464467	0.282468
FALSE	27	0.1	32	4	8	1.2	0.2	FALSE	TRUE	0.99	0	0.98	1	4.06	3.05	NA	NA	1.15	1.14	2.14	1.49	0.0246355	0.305178	NA	NA	1.0475	1.36975	0.0936436	0.297475
FALSE	27	0.1	32	8	4	1.2	0.2	FALSE	TRUE	0.99	0	1	1	2.95	2.8	NA	NA	1.1	1.1	1.56	1.36	0.0338516	0.27987	NA	NA	1.09178	1.32386	0.128041	0.272992
FALSE	27	0.1	32	16	2	1.2	0.2	FALSE	TRUE	0.99	0	0.98	0.99	3.27	2.54	NA	NA	1.07	1.06	1.34	1.24	0.030615	0.254418	NA	NA	1.11723	1.27694	0.148966	0.248767
FALSE	27	0.1	32	32	1	1.2	0.2	FALSE	TRUE	0.98	0	0.99	0.99	3.27	2.53	NA	NA	1.05	1.05	1.21	1.17	0.0305516	0.253496	NA	NA	1.14661	1.25914	0.165902	0.234605
FALSE	27	0.1	64	2	32	1.2	0.2	TRUE	TRUE	1	0	0.83	0.96	2.69	2.62	NA	NA	1.19	1.17	4.92	1.35	0.0371667	0.262223	NA	NA	1.00814	1.40191	0.040687	0.270458
FALSE	27	0.1	64	4	16	1.2	0.2	TRUE	TRUE	1	0	0.99	1	2.43	2.51	NA	NA	1.16	1.14	2.35	1.52	0.0412353	0.250741	NA	NA	1.03188	1.3665	0.0850518	0.304367
FALSE	27	0.1	64	8	8	1.2	0.2	TRUE	TRUE	1	0	0.99	1	2.29	2.27	NA	NA	1.11	1.11	1.65	1.37	0.0436557	0.226634	NA	NA	1.08123	1.32658	0.121227	0.273482
FALSE	27	0.1	64	16	4	1.2	0.2	TRUE	TRUE	1	0	0.99	1	2.5	2.06	NA	NA	1.08	1.07	1.36	1.26	0.0400458	0.206066	NA	NA	1.11502	1.28329	0.146928	0.251134
FALSE	27	0.1	64	32	2	1.2	0.2	TRUE	TRUE	1	0	0.99	1	2.31	1.96	NA	NA	1.05	1.05	1.22	1.18	0.0433513	0.196149	NA	NA	1.14086	1.25687	0.16426	0.236271
FALSE	27	0.1	64	64	1	1.2	0.2	TRUE	TRUE	1	0	1	1	2.34	1.93	NA	NA	1.03	1.03	1.14	1.12	0.0427306	0.19338	NA	NA	1.16157	1.24035	0.175878	0.22471
FALSE	27	0.1	128	2	64	1.2	0.2	TRUE	TRUE	1	0	0.85	0.96	2.06	2.12	NA	NA	1.17	1.19	4.76	1.4	0.0486136	0.211506	NA	NA	1.02749	1.42413	0.0420203	0.279473
FALSE	27	0.1	128	4	32	1.2	0.2	TRUE	TRUE	1	0	0.97	1	1.9	2.1	NA	NA	1.17	1.15	2.48	1.52	0.0526857	0.210499	NA	NA	1.02139	1.37422	0.080693	0.303997
FALSE	27	0.1	128	8	16	1.2	0.2	TRUE	TRUE	1	0	0.99	1	1.86	1.96	NA	NA	1.12	1.11	1.75	1.41	0.0538315	0.195731	NA	NA	1.07046	1.33308	0.114456	0.281983
FALSE	27	0.1	128	16	8	1.2	0.2	TRUE	TRUE	1	0	0.98	1	1.8	1.81	NA	NA	1.08	1.08	1.4	1.27	0.0554619	0.181465	NA	NA	1.11199	1.29008	0.143302	0.254612
FALSE	27	0.1	128	32	4	1.2	0.2	TRUE	TRUE	1	0	0.98	1	1.8	1.69	NA	NA	1.05	1.05	1.23	1.19	0.0555713	0.169204	NA	NA	1.1386	1.25893	0.16248	0.23708
FALSE	27	0.1	128	64	2	1.2	0.2	TRUE	TRUE	1	0	0.98	0.99	1.83	1.59	NA	NA	1.04	1.03	1.14	1.13	0.0545312	0.159348	NA	NA	1.15675	1.23978	0.174766	0.225722
FALSE	27	0.25	4	2	2	1.2	0.2	FALSE	FALSE	0.92	0	0.94	0.96	7.46	3.5	NA	NA	1.17	1.17	3.1	1.55	0.0335134	0.875557	NA	NA	1.024	1.40014	0.0644381	0.309427
FALSE	27	0.25	4	4	1	1.2	0.2	FALSE	FALSE	0.88	0	0.96	0.96	7.46	3.51	NA	NA	1.12	1.13	1.84	1.45	0.0335132	0.876525	NA	NA	1.06786	1.35459	0.108762	0.289814
FALSE	27	0.25	8	2	4	1.2	0.2	FALSE	FALSE	0.97	0	0.95	0.98	6.11	2.96	NA	NA	1.18	1.17	3.83	1.5	0.0409343	0.739783	NA	NA	1.01798	1.39896	0.0522447	0.299675
FALSE	27	0.25	8	4	2	1.2	0.2	FALSE	FALSE	0.96	0	0.98	0.98	3.97	2.51	NA	NA	1.15	1.13	2.01	1.54	0.0630469	0.628131	NA	NA	1.04202	1.35405	0.0994386	0.307974
FALSE	27	0.25	8	8	1	1.2	0.2	FALSE	FALSE	0.96	0	0.99	0.99	3.97	2.49	NA	NA	1.09	1.09	1.5	1.34	0.0630397	0.622848	NA	NA	1.09819	1.31386	0.133562	0.267089
FALSE	27	0.25	16	2	8	1.2	0.2	TRUE	TRUE	1	0	0.94	0.99	2.98	2.53	NA	NA	1.19	1.16	4.76	1.39	0.0840163	0.632691	NA	NA	1.01027	1.38974	0.0420155	0.277001
FALSE	27	0.25	16	4	4	1.2	0.2	TRUE	TRUE	1	0	1	1	2.92	2.25	NA	NA	1.15	1.14	2.2	1.51	0.085488	0.562241	NA	NA	1.04217	1.3706	0.0908174	0.30177
FALSE	27	0.25	16	8	2	1.2	0.2	TRUE	TRUE	1	0	0.99	1	3.22	2.01	NA	NA	1.11	1.1	1.56	1.4	0.0776777	0.502556	NA	NA	1.07679	1.32146	0.128335	0.280788
FALSE	27	0.25	16	16	1	1.2	0.2	TRUE	TRUE	1	0	1	1	2.58	2.03	NA	NA	1.07	1.06	1.32	1.24	0.0970737	0.508235	NA	NA	1.12406	1.27757	0.151702	0.247636
FALSE	27	0.25	32	2	16	1.2	0.2	TRUE	TRUE	1	0	0.91	0.98	2.32	2.13	NA	NA	1.19	1.16	5.28	1.3	0.10769	0.532137	NA	NA	1.0115	1.39393	0.037908	0.259922
FALSE	27	0.25	32	4	8	1.2	0.2	TRUE	TRUE	1	0	0.99	1	2.2	2.03	NA	NA	1.16	1.15	2.43	1.55	0.113865	0.506458	NA	NA	1.03763	1.38154	0.0824221	0.310528
FALSE	27	0.25	32	8	4	1.2	0.2	TRUE	TRUE	1	0	0.99	1	2.09	1.86	NA	NA	1.11	1.11	1.68	1.39	0.119647	0.466092	NA	NA	1.0764	1.33192	0.11885	0.278889
FALSE	27	0.25	32	16	2	1.2	0.2	TRUE	TRUE	1	0	0.98	1	2.1	1.68	NA	NA	1.08	1.07	1.37	1.27	0.118909	0.419445	NA	NA	1.11234	1.28393	0.146226	0.254615
FALSE	27	0.25	32	32	1	1.2	0.2	TRUE	TRUE	1	0	1	1	1.92	1.7	NA	NA	1.05	1.05	1.21	1.17	0.13025	0.425929	NA	NA	1.14515	1.25619	0.165664	0.234269
FALSE	27	0.25	64	2	32	1.2	0.2	TRUE	TRUE	1	0	0.93	0.99	1.86	1.8	NA	NA	1.18	1.15	5.24	1.32	0.134213	0.450282	NA	NA	1.01943	1.37898	0.0381966	0.263379
FALSE	27	0.25	64	4	16	1.2	0.2	TRUE	TRUE	1	0	0.99	1	1.79	1.78	NA	NA	1.16	1.14	2.66	1.44	0.139785	0.44481	NA	NA	1.03445	1.36975	0.0750612	0.28876
FALSE	27	0.25	64	8	8	1.2	0.2	TRUE	TRUE	1	0	1	1	1.73	1.7	NA	NA	1.13	1.11	1.82	1.37	0.144195	0.424167	NA	NA	1.06511	1.32836	0.109934	0.27466
FALSE	27	0.25	64	16	4	1.2	0.2	TRUE	TRUE	1	0	0.98	1	1.71	1.56	NA	NA	1.08	1.08	1.43	1.28	0.146532	0.391245	NA	NA	1.10715	1.29046	0.140081	0.255419
FALSE	27	0.25	64	32	2	1.2	0.2	TRUE	TRUE	1	0	0.98	1	1.71	1.44	NA	NA	1.06	1.05	1.23	1.21	0.146307	0.359484	NA	NA	1.1336	1.2587	0.163163	0.241573
FALSE	27	0.25	64	64	1	1.2	0.2	TRUE	TRUE	1	0	1	1	1.57	1.48	NA	NA	1.03	1.03	1.14	1.12	0.159173	0.369856	NA	NA	1.16194	1.24075	0.175441	0.224152
FALSE	27	0.25	128	2	64	1.2	0.2	TRUE	TRUE	1	0	0.92	0.99	1.62	1.58	NA	NA	1.17	1.15	5.65	1.21	0.154214	0.396191	NA	NA	1.02702	1.38191	0.0353934	0.241645
FALSE	27	0.25	128	4	32	1.2	0.2	TRUE	TRUE	1	0	0.99	1	1.57	1.57	NA	NA	1.16	1.15	2.5	1.49	0.159562	0.392781	NA	NA	1.0331	1.3771	0.0799063	0.298552
FALSE	27	0.25	128	8	16	1.2	0.2	TRUE	TRUE	1	0	1	1	1.48	1.57	NA	NA	1.13	1.11	1.84	1.4	0.169147	0.391321	NA	NA	1.0574	1.3338	0.108565	0.2801
FALSE	27	0.25	128	16	8	1.2	0.2	TRUE	TRUE	1	0	0.99	1	1.43	1.51	NA	NA	1.1	1.08	1.49	1.28	0.175379	0.37729	NA	NA	1.09417	1.29346	0.134531	0.256773
FALSE	27	0.25	128	32	4	1.2	0.2	TRUE	TRUE	1	0	0.97	1	1.46	1.38	NA	NA	1.06	1.05	1.26	1.21	0.170844	0.344752	NA	NA	1.12897	1.2637	0.158738	0.241131
FALSE	27	0.25	128	64	2	1.2	0.2	TRUE	TRUE	1	0	0.98	0.99	1.48	1.28	NA	NA	1.04	1.03	1.16	1.14	0.169438	0.320306	NA	NA	1.15059	1.23876	0.173061	0.22818
FALSE	27	0.5	4	2	2	1.2	0.2	FALSE	FALSE	0.98	0	0.98	0.99	13.15	1.75	NA	NA	1.18	1.16	3.38	1.56	0.0380349	0.876598	NA	NA	1.01962	1.38653	0.0591208	0.311348
FALSE	27	0.5	4	4	1	1.2	0.2	FALSE	FALSE	0.98	0	0.99	0.99	4.05	1.75	NA	NA	1.13	1.13	1.84	1.45	0.123471	0.876529	NA	NA	1.06223	1.35275	0.108568	0.289299
FALSE	27	0.5	8	2	4	1.2	0.2	TRUE	TRUE	1	0	0.96	0.99	3.93	1.73	NA	NA	1.17	1.16	4.92	1.33	0.127157	0.864132	NA	NA	1.02441	1.38636	0.0406108	0.265067
FALSE	27	0.5	8	4	2	1.2	0.2	TRUE	TRUE	1	0	1	1	3.42	1.6	NA	NA	1.16	1.14	2.13	1.57	0.146036	0.79814	NA	NA	1.03463	1.36664	0.0938684	0.314867
FALSE	27	0.5	8	8	1	1.2	0.2	TRUE	TRUE	1	0	1	1	2.5	1.6	NA	NA	1.1	1.09	1.49	1.34	0.200062	0.799937	NA	NA	1.09495	1.30971	0.134276	0.268517
FALSE	27	0.5	16	2	8	1.2	0.2	TRUE	TRUE	1	0	0.95	0.99	2.63	1.62	NA	NA	1.18	1.17	5.37	1.31	0.190274	0.811346	NA	NA	1.0184	1.39878	0.0372174	0.261375
FALSE	27	0.5	16	4	4	1.2	0.2	TRUE	TRUE	1	0	1	1	2.26	1.59	NA	NA	1.17	1.14	2.49	1.52	0.221248	0.796355	NA	NA	1.02756	1.36854	0.0801656	0.30405
FALSE	27	0.5	16	8	2	1.2	0.2	TRUE	TRUE	1	0	0.99	1	2.18	1.43	NA	NA	1.12	1.11	1.66	1.43	0.229838	0.715696	NA	NA	1.07519	1.33007	0.120377	0.286841
FALSE	27	0.5	16	16	1	1.2	0.2	TRUE	TRUE	1	0	1	1	1.83	1.45	NA	NA	1.06	1.07	1.31	1.25	0.272895	0.727105	NA	NA	1.12701	1.28202	0.152871	0.249545
FALSE	27	0.5	32	2	16	1.2	0.2	TRUE	TRUE	1	0	0.96	0.98	1.98	1.5	NA	NA	1.19	1.15	4.98	1.35	0.252588	0.750079	NA	NA	1.00845	1.38333	0.0401272	0.270869
FALSE	27	0.5	32	4	8	1.2	0.2	TRUE	TRUE	1	0	1	1	1.82	1.5	NA	NA	1.17	1.15	2.53	1.51	0.275245	0.749628	NA	NA	1.02331	1.37511	0.0791189	0.302468
FALSE	27	0.5	32	8	4	1.2	0.2	TRUE	TRUE	1	0	1	1	1.69	1.45	NA	NA	1.13	1.11	1.81	1.41	0.295747	0.724836	NA	NA	1.06334	1.33617	0.110748	0.281068
FALSE	27	0.5	32	16	2	1.2	0.2	TRUE	TRUE	1	0	0.98	1	1.71	1.3	NA	NA	1.09	1.08	1.39	1.33	0.291557	0.647788	NA	NA	1.10261	1.29288	0.144334	0.266065
FALSE	27	0.5	32	32	1	1.2	0.2	TRUE	TRUE	1	0	1	1	1.5	1.33	NA	NA	1.05	1.05	1.21	1.17	0.333376	0.666623	NA	NA	1.14335	1.2547	0.165213	0.233632
FALSE	27	0.5	64	2	32	1.2	0.2	TRUE	TRUE	1	0	0.95	0.99	1.62	1.4	NA	NA	1.17	1.14	5.21	1.24	0.308955	0.700003	NA	NA	1.02752	1.37321	0.0384063	0.248334
FALSE	27	0.5	64	4	16	1.2	0.2	TRUE	TRUE	1	0	1	1	1.57	1.4	NA	NA	1.16	1.15	2.62	1.41	0.319057	0.698089	NA	NA	1.03484	1.37663	0.0763718	0.282936
FALSE	27	0.5	64	8	8	1.2	0.2	TRUE	TRUE	1	0	1	1	1.46	1.39	NA	NA	1.14	1.11	1.8	1.42	0.342491	0.695876	NA	NA	1.05588	1.33277	0.111343	0.284718
FALSE	27	0.5	64	16	4	1.2	0.2	TRUE	TRUE	1	0	0.99	1	1.41	1.34	NA	NA	1.1	1.08	1.47	1.31	0.355369	0.669086	NA	NA	1.09129	1.29366	0.13571	0.261526
FALSE	27	0.5	64	32	2	1.2	0.2	TRUE	TRUE	1	0	0.98	1	1.46	1.2	NA	NA	1.06	1.06	1.25	1.23	0.342797	0.600647	NA	NA	1.13093	1.26655	0.160031	0.246764
FALSE	27	0.5	64	64	1	1.2	0.2	TRUE	TRUE	1	0	1	1	1.32	1.24	NA	NA	1.03	1.03	1.14	1.12	0.379895	0.620103	NA	NA	1.16007	1.2397	0.175872	0.224702
FALSE	27	0.5	128	2	64	1.2	0.2	TRUE	TRUE	1	0	0.95	0.99	1.5	1.31	NA	NA	1.15	1.16	5.06	1.21	0.334118	0.652584	NA	NA	1.03939	1.39682	0.0394929	0.242378
FALSE	27	0.5	128	4	32	1.2	0.2	TRUE	TRUE	1	0	1	1	1.4	1.33	NA	NA	1.16	1.14	2.56	1.39	0.356361	0.664161	NA	NA	1.03524	1.3708	0.0782341	0.278163
FALSE	27	0.5	128	8	16	1.2	0.2	TRUE	TRUE	1	0	1	1	1.35	1.31	NA	NA	1.14	1.11	1.82	1.38	0.371624	0.652568	NA	NA	1.05629	1.33091	0.110123	0.275515
FALSE	27	0.5	128	16	8	1.2	0.2	TRUE	TRUE	1	0	1	1	1.28	1.3	NA	NA	1.11	1.08	1.49	1.3	0.391827	0.648022	NA	NA	1.08438	1.29204	0.134537	0.260822
FALSE	27	0.5	128	32	4	1.2	0.2	TRUE	TRUE	1	0	0.99	1	1.27	1.24	NA	NA	1.07	1.05	1.3	1.22	0.393148	0.619351	NA	NA	1.11657	1.26348	0.154334	0.244982
FALSE	27	0.5	128	64	2	1.2	0.2	TRUE	TRUE	1	0	0.98	0.99	1.33	1.12	NA	NA	1.05	1.03	1.16	1.17	0.374583	0.559316	NA	NA	1.14489	1.24137	0.172542	0.234082
FALSE	27	0.75	4	2	2	1.2	0.2	TRUE	TRUE	1	0	0.98	1	15.95	1.29	NA	NA	1.17	1.16	3.19	1.54	0.0470306	0.965845	NA	NA	1.0267	1.39068	0.0627801	0.308386
FALSE	27	0.75	4	4	1	1.2	0.2	TRUE	TRUE	1	0	1	1	6.07	1.29	NA	NA	1.13	1.13	1.82	1.46	0.123471	0.966491	NA	NA	1.06118	1.35222	0.10977	0.2925
FALSE	27	0.75	8	2	4	1.2	0.2	TRUE	TRUE	1	0	0.98	0.99	4.97	1.29	NA	NA	1.16	1.15	4.05	1.37	0.150933	0.969954	NA	NA	1.03351	1.37962	0.0493763	0.274739
FALSE	27	0.75	8	4	2	1.2	0.2	TRUE	TRUE	1	0	1	1	3.27	1.26	NA	NA	1.15	1.13	2.14	1.54	0.229628	0.945964	NA	NA	1.04455	1.35469	0.0935279	0.3079
FALSE	27	0.75	8	8	1	1.2	0.2	TRUE	TRUE	1	0	1	1	1.99	1.25	NA	NA	1.09	1.09	1.51	1.33	0.37713	0.936965	NA	NA	1.0994	1.31361	0.132857	0.26568
FALSE	27	0.75	16	2	8	1.2	0.2	TRUE	TRUE	1	0	0.97	0.99	2.82	1.27	NA	NA	1.18	1.15	4.97	1.28	0.26603	0.948772	NA	NA	1.01916	1.37641	0.0402605	0.255068
FALSE	27	0.75	16	4	4	1.2	0.2	TRUE	TRUE	1	0	1	1	2.4	1.27	NA	NA	1.16	1.14	2.31	1.55	0.312633	0.953147	NA	NA	1.03066	1.37189	0.0867237	0.309497
FALSE	27	0.75	16	8	2	1.2	0.2	TRUE	TRUE	1	0	1	1	1.93	1.2	NA	NA	1.12	1.11	1.68	1.43	0.388886	0.903618	NA	NA	1.07584	1.32877	0.11932	0.286075
FALSE	27	0.75	16	16	1	1.2	0.2	TRUE	TRUE	1	0	1	1	1.53	1.2	NA	NA	1.07	1.07	1.31	1.24	0.49175	0.902932	NA	NA	1.12413	1.28093	0.152363	0.248714
FALSE	27	0.75	32	2	16	1.2	0.2	TRUE	TRUE	1	0	0.97	0.99	2.08	1.24	NA	NA	1.16	1.15	4.73	1.26	0.359936	0.930513	NA	NA	1.03863	1.38242	0.04228	0.25236
FALSE	27	0.75	32	4	8	1.2	0.2	TRUE	TRUE	1	0	1	1	1.9	1.25	NA	NA	1.17	1.15	2.39	1.5	0.394562	0.933832	NA	NA	1.02543	1.37956	0.0835761	0.300782
FALSE	27	0.75	32	8	4	1.2	0.2	TRUE	TRUE	1	0	1	1	1.66	1.22	NA	NA	1.14	1.11	1.69	1.47	0.452969	0.917292	NA	NA	1.05499	1.33665	0.11823	0.294893
FALSE	27	0.75	32	16	2	1.2	0.2	TRUE	TRUE	1	0	0.99	1	1.5	1.15	NA	NA	1.08	1.08	1.39	1.34	0.500431	0.864575	NA	NA	1.10739	1.29697	0.144172	0.268625
FALSE	27	0.75	32	32	1	1.2	0.2	TRUE	TRUE	1	0	1	1	1.31	1.16	NA	NA	1.05	1.05	1.2	1.18	0.574061	0.869754	NA	NA	1.14527	1.25637	0.166324	0.235203
FALSE	27	0.75	64	2	32	1.2	0.2	TRUE	TRUE	1	0	0.96	0.98	1.78	1.22	NA	NA	1.17	1.15	4.52	1.25	0.421469	0.914007	NA	NA	1.02258	1.38073	0.0442145	0.250689
FALSE	27	0.75	64	4	16	1.2	0.2	TRUE	TRUE	1	0	1	1	1.6	1.21	NA	NA	1.16	1.15	2.51	1.38	0.4689	0.910423	NA	NA	1.03572	1.37447	0.0798175	0.276437
FALSE	27	0.75	64	8	8	1.2	0.2	TRUE	TRUE	1	0	1	1	1.45	1.2	NA	NA	1.14	1.11	1.73	1.42	0.515897	0.903504	NA	NA	1.05248	1.33112	0.115733	0.283315
FALSE	27	0.75	64	16	4	1.2	0.2	TRUE	TRUE	1	0	1	1	1.32	1.19	NA	NA	1.11	1.07	1.4	1.36	0.568527	0.891026	NA	NA	1.08155	1.28872	0.142479	0.271011
FALSE	27	0.75	64	32	2	1.2	0.2	TRUE	TRUE	1	0	0.99	1	1.32	1.1	NA	NA	1.06	1.06	1.25	1.25	0.569266	0.825326	NA	NA	1.13241	1.26894	0.159873	0.249095
FALSE	27	0.75	64	64	1	1.2	0.2	TRUE	TRUE	1	0	1	1	1.19	1.12	NA	NA	1.03	1.03	1.14	1.12	0.630138	0.840832	NA	NA	1.16184	1.24074	0.175917	0.22476
FALSE	27	0.75	128	2	64	1.2	0.2	TRUE	TRUE	1	0	0.97	0.99	1.64	1.2	NA	NA	1.18	1.15	4.42	1.25	0.458065	0.89948	NA	NA	1.02041	1.38234	0.0452833	0.250892
FALSE	27	0.75	128	4	32	1.2	0.2	TRUE	TRUE	1	0	1	1	1.49	1.19	NA	NA	1.16	1.15	2.34	1.38	0.502297	0.893982	NA	NA	1.03747	1.38214	0.0854442	0.275738
FALSE	27	0.75	128	8	16	1.2	0.2	TRUE	TRUE	1	0	1	1	1.34	1.18	NA	NA	1.13	1.11	1.76	1.35	0.561374	0.884921	NA	NA	1.06137	1.3353	0.113627	0.269221
FALSE	27	0.75	128	16	8	1.2	0.2	TRUE	TRUE	1	0	1	1	1.23	1.17	NA	NA	1.11	1.08	1.45	1.29	0.610149	0.876735	NA	NA	1.08529	1.29165	0.138084	0.258317
FALSE	27	0.75	128	32	4	1.2	0.2	TRUE	TRUE	1	0	1	1	1.18	1.15	NA	NA	1.08	1.05	1.26	1.24	0.637687	0.862396	NA	NA	1.11066	1.25911	0.158328	0.248865
FALSE	27	0.75	128	64	2	1.2	0.2	TRUE	TRUE	1	0	0.99	1	1.22	1.06	NA	NA	1.04	1.04	1.16	1.18	0.613982	0.796112	NA	NA	1.15304	1.2504	0.172824	0.236285
